# Supplementary material for: A new species of Lepidepecreum Spence Bate & Westwood, 1868 (Crustacea, Amphipoda, Tryphosidae) from the Clarion-Clipperton Zone in the abyssal east Pacific
Source: Zookeys. 2026 Mar 24;1274:141–59. doi: 10.3897/zookeys.1274.127368 (PMC13040268; doi:10.3897/zookeys.1274.127368)
Supplement: XML Treatment for Lepidepecreum [file zookeys.1274.127368-treatment1.xml]

<!DOCTYPE tp:taxon-treatment
  PUBLIC "-//TaxonX//DTD Taxonomic Treatment Publishing DTD v0 20100105//EN" "tax-treatment-NSO.dtd">
<tp:taxon-treatment xmlns:tp="http://www.plazi.org/taxpub"><tp:treatment-meta><kwd-group><label>Taxon classification</label><kwd>
                <named-content content-type="kingdom">Animalia</named-content>
              </kwd><kwd>
                <named-content content-type="order">Amphipoda</named-content>
              </kwd><kwd>
                <named-content content-type="family">Tryphosidae</named-content>
              </kwd></kwd-group><mixed-citation publication-type="journal"><person-group><name><surname>Wróblewski</surname><given-names>Bronisław</given-names></name><name><surname>Jażdżewska</surname><given-names>Anna M.</given-names></name></person-group><article-title>A new species of <italic><tp:taxon-name><tp:taxon-name-part taxon-name-part-type="genus" reg="Lepidepecreum">Lepidepecreum</tp:taxon-name-part></tp:taxon-name></italic> Spence Bate &amp; Westwood, 1868 (<tp:taxon-name><tp:taxon-name-part taxon-name-part-type="subphylum" reg="Crustacea">Crustacea</tp:taxon-name-part></tp:taxon-name>, <tp:taxon-name><tp:taxon-name-part taxon-name-part-type="order" reg="Amphipoda">Amphipoda</tp:taxon-name-part></tp:taxon-name>, <tp:taxon-name><tp:taxon-name-part taxon-name-part-type="family" reg="Tryphosidae">Tryphosidae</tp:taxon-name-part></tp:taxon-name>) from the Clarion-Clipperton Zone in the abyssal east Pacific</article-title><source>Zookeys</source><day>24</day><month>03</month><year>2026</year><volume>1274</volume><fpage>141</fpage><lpage>159</lpage><pub-id pub-id-type="doi">10.3897/zookeys.1274.127368</pub-id></mixed-citation></tp:treatment-meta><tp:nomenclature><label>Genus</label><tp:taxon-name><object-id xmlns:xlink="http://www.w3.org/1999/xlink" content-type="arpha" xlink:type="simple">221D9489-6CD3-5D64-A6D4-4D5C696D95B1</object-id>
                    		<tp:taxon-name-part taxon-name-part-type="genus" reg="Lepidepecreum">Lepidepecreum</tp:taxon-name-part>
                    	</tp:taxon-name><tp:taxon-authority>Spence Bate &amp; Westwood, 1868</tp:taxon-authority><tp:nomenclature-citation-list><tp:nomenclature-citation><tp:taxon-name>
                  <tp:taxon-name-part taxon-name-part-type="genus" reg="Lepidepecreum">Lepidepecreum</tp:taxon-name-part>
                </tp:taxon-name><comment> Spence Bate &amp; Westwood, 1868: 509</comment></tp:nomenclature-citation></tp:nomenclature-citation-list></tp:nomenclature><tp:treatment-sec sec-type="Type species"><title>Type species.</title><p><italic><tp:taxon-name><tp:taxon-name-part taxon-name-part-type="genus" reg="Lepidepecreum">Lepidepecreum</tp:taxon-name-part> <tp:taxon-name-part taxon-name-part-type="species" reg="carinatum">carinatum</tp:taxon-name-part></tp:taxon-name></italic> Spence Bate &amp; Westwood, 1868 accepted as <italic><tp:taxon-name><tp:taxon-name-part taxon-name-part-type="genus" reg="Lepidepecreum">Lepidepecreum</tp:taxon-name-part> <tp:taxon-name-part taxon-name-part-type="species" reg="longicorne">longicorne</tp:taxon-name-part></tp:taxon-name></italic> (Spence Bate &amp; Westwood, 1861) (type by subsequent designation).</p></tp:treatment-sec><tp:treatment-sec sec-type="Included species"><title>Included species.</title><p><italic><tp:taxon-name><tp:taxon-name-part taxon-name-part-type="genus" reg="Lepidepecreum">Lepidepecreum</tp:taxon-name-part></tp:taxon-name></italic> contains 38 species:</p><p><italic><tp:taxon-name><tp:taxon-name-part taxon-name-part-type="genus" reg="Lepidepecreum">Lepidepecreum</tp:taxon-name-part> <tp:taxon-name-part taxon-name-part-type="species" reg="alectum">alectum</tp:taxon-name-part></tp:taxon-name></italic> Gurjanova, 1962,</p><p><italic><tp:taxon-name><tp:taxon-name-part taxon-name-part-type="genus" reg="Lepidepecreum">Lepidepecreum</tp:taxon-name-part> <tp:taxon-name-part taxon-name-part-type="species" reg="andamanensis">andamanensis</tp:taxon-name-part></tp:taxon-name></italic> Lowry &amp; Stoddart, 2002,</p><p><italic><tp:taxon-name><tp:taxon-name-part taxon-name-part-type="genus" reg="Lepidepecreum">Lepidepecreum</tp:taxon-name-part> <tp:taxon-name-part taxon-name-part-type="species" reg="baudini">baudini</tp:taxon-name-part></tp:taxon-name></italic> Lowry &amp; Stoddart, 2002,</p><p><italic><tp:taxon-name><tp:taxon-name-part taxon-name-part-type="genus" reg="Lepidepecreum">Lepidepecreum</tp:taxon-name-part> <tp:taxon-name-part taxon-name-part-type="species" reg="californiensis">californiensis</tp:taxon-name-part></tp:taxon-name></italic> G. Vinogradov, 1994,</p><p><italic><tp:taxon-name><tp:taxon-name-part taxon-name-part-type="genus" reg="Lepidepecreum">Lepidepecreum</tp:taxon-name-part> <tp:taxon-name-part taxon-name-part-type="species" reg="cingulatum">cingulatum</tp:taxon-name-part></tp:taxon-name></italic> K.H. Barnard, 1932,</p><p><italic><tp:taxon-name><tp:taxon-name-part taxon-name-part-type="genus" reg="Lepidepecreum">Lepidepecreum</tp:taxon-name-part> <tp:taxon-name-part taxon-name-part-type="species" reg="clypeatum">clypeatum</tp:taxon-name-part></tp:taxon-name></italic> Chevreux, 1888,</p><p><italic><tp:taxon-name><tp:taxon-name-part taxon-name-part-type="genus" reg="Lepidepecreum">Lepidepecreum</tp:taxon-name-part> <tp:taxon-name-part taxon-name-part-type="species" reg="clypodentatum">clypodentatum</tp:taxon-name-part></tp:taxon-name></italic> J.L. Barnard, 1962,</p><p><italic><tp:taxon-name><tp:taxon-name-part taxon-name-part-type="genus" reg="Lepidepecreum">Lepidepecreum</tp:taxon-name-part> <tp:taxon-name-part taxon-name-part-type="species" reg="comatum">comatum</tp:taxon-name-part></tp:taxon-name></italic> Gurjanova, 1962,</p><p><italic><tp:taxon-name><tp:taxon-name-part taxon-name-part-type="genus" reg="Lepidepecreum">Lepidepecreum</tp:taxon-name-part> <tp:taxon-name-part taxon-name-part-type="species" reg="crenulatum">crenulatum</tp:taxon-name-part></tp:taxon-name></italic> Chevreux, 1925,</p><p><italic><tp:taxon-name><tp:taxon-name-part taxon-name-part-type="genus" reg="Lepidepecreum">Lepidepecreum</tp:taxon-name-part> <tp:taxon-name-part taxon-name-part-type="species" reg="crypticum">crypticum</tp:taxon-name-part></tp:taxon-name></italic> Ruffo &amp; Schiecke, 1977,</p><p><italic><tp:taxon-name><tp:taxon-name-part taxon-name-part-type="genus" reg="Lepidepecreum">Lepidepecreum</tp:taxon-name-part> <tp:taxon-name-part taxon-name-part-type="species" reg="dampieri">dampieri</tp:taxon-name-part></tp:taxon-name></italic> Lowry &amp; Stoddart, 2002,</p><p><italic><tp:taxon-name><tp:taxon-name-part taxon-name-part-type="genus" reg="Lepidepecreum">Lepidepecreum</tp:taxon-name-part> <tp:taxon-name-part taxon-name-part-type="species" reg="eoum">eoum</tp:taxon-name-part></tp:taxon-name></italic> Gurjanova, 1938,</p><p><italic><tp:taxon-name><tp:taxon-name-part taxon-name-part-type="genus" reg="Lepidepecreum">Lepidepecreum</tp:taxon-name-part> <tp:taxon-name-part taxon-name-part-type="species" reg="flindersi">flindersi</tp:taxon-name-part></tp:taxon-name></italic> Lowry &amp; Stoddart, 2002,</p><p><italic><tp:taxon-name><tp:taxon-name-part taxon-name-part-type="genus" reg="Lepidepecreum">Lepidepecreum</tp:taxon-name-part> <tp:taxon-name-part taxon-name-part-type="species" reg="foraminiferum">foraminiferum</tp:taxon-name-part></tp:taxon-name></italic> Stebbing, 1888,</p><p><italic><tp:taxon-name><tp:taxon-name-part taxon-name-part-type="genus" reg="Lepidepecreum">Lepidepecreum</tp:taxon-name-part> <tp:taxon-name-part taxon-name-part-type="species" reg="freycineti">freycineti</tp:taxon-name-part></tp:taxon-name></italic> Lowry &amp; Stoddart, 2002,</p><p><italic><tp:taxon-name><tp:taxon-name-part taxon-name-part-type="genus" reg="Lepidepecreum">Lepidepecreum</tp:taxon-name-part> <tp:taxon-name-part taxon-name-part-type="species" reg="garthi">garthi</tp:taxon-name-part></tp:taxon-name></italic> Hurley, 1963,</p><p><italic><tp:taxon-name><tp:taxon-name-part taxon-name-part-type="genus" reg="Lepidepecreum">Lepidepecreum</tp:taxon-name-part> <tp:taxon-name-part taxon-name-part-type="species" reg="gurjanovae">gurjanovae</tp:taxon-name-part></tp:taxon-name></italic> Hurley, 1963,</p><p><italic><tp:taxon-name><tp:taxon-name-part taxon-name-part-type="genus" reg="Lepidepecreum">Lepidepecreum</tp:taxon-name-part> <tp:taxon-name-part taxon-name-part-type="species" reg="hirayamai">hirayamai</tp:taxon-name-part></tp:taxon-name></italic> Lowry &amp; Stoddart, 2002,</p><p><italic><tp:taxon-name><tp:taxon-name-part taxon-name-part-type="genus" reg="Lepidepecreum">Lepidepecreum</tp:taxon-name-part> <tp:taxon-name-part taxon-name-part-type="species" reg="infissum">infissum</tp:taxon-name-part></tp:taxon-name></italic> Andres, 1983,</p><p><italic><tp:taxon-name><tp:taxon-name-part taxon-name-part-type="genus" reg="Lepidepecreum">Lepidepecreum</tp:taxon-name-part> <tp:taxon-name-part taxon-name-part-type="species" reg="kasatka">kasatka</tp:taxon-name-part></tp:taxon-name></italic> Gurjanova, 1962,</p><p><italic><tp:taxon-name><tp:taxon-name-part taxon-name-part-type="genus" reg="Lepidepecreum">Lepidepecreum</tp:taxon-name-part> <tp:taxon-name-part taxon-name-part-type="species" reg="longicorne">longicorne</tp:taxon-name-part></tp:taxon-name></italic> (Spence Bate &amp; Westwood, 1861),</p><p><italic><tp:taxon-name><tp:taxon-name-part taxon-name-part-type="genus" reg="Lepidepecreum">Lepidepecreum</tp:taxon-name-part> <tp:taxon-name-part taxon-name-part-type="species" reg="lukini">lukini</tp:taxon-name-part></tp:taxon-name></italic> (Budnikova, 1999),</p><p><italic><tp:taxon-name><tp:taxon-name-part taxon-name-part-type="genus" reg="Lepidepecreum">Lepidepecreum</tp:taxon-name-part> <tp:taxon-name-part taxon-name-part-type="species" reg="madagascarensis">madagascarensis</tp:taxon-name-part></tp:taxon-name></italic> Ledoyer, 1986,</p><p><italic><tp:taxon-name><tp:taxon-name-part taxon-name-part-type="genus" reg="Lepidepecreum">Lepidepecreum</tp:taxon-name-part> <tp:taxon-name-part taxon-name-part-type="species" reg="magdalenensis">magdalenensis</tp:taxon-name-part></tp:taxon-name></italic> (Shoemaker, 1942),</p><p><italic><tp:taxon-name><tp:taxon-name-part taxon-name-part-type="genus" reg="Lepidepecreum">Lepidepecreum</tp:taxon-name-part> <tp:taxon-name-part taxon-name-part-type="species" reg="myla">myla</tp:taxon-name-part></tp:taxon-name></italic> sp. nov. Wróblewski &amp; Jażdżewska, 2025,</p><p><italic><tp:taxon-name><tp:taxon-name-part taxon-name-part-type="genus" reg="Lepidepecreum">Lepidepecreum</tp:taxon-name-part> <tp:taxon-name-part taxon-name-part-type="species" reg="nautilus">nautilus</tp:taxon-name-part></tp:taxon-name></italic> Gurjanova, 1962,</p><p><italic><tp:taxon-name><tp:taxon-name-part taxon-name-part-type="genus" reg="Lepidepecreum">Lepidepecreum</tp:taxon-name-part> <tp:taxon-name-part taxon-name-part-type="species" reg="rostratum">rostratum</tp:taxon-name-part></tp:taxon-name></italic> Gurjanova, 1962,</p><p><italic><tp:taxon-name><tp:taxon-name-part taxon-name-part-type="genus" reg="Lepidepecreum">Lepidepecreum</tp:taxon-name-part> <tp:taxon-name-part taxon-name-part-type="species" reg="sagamiensis">sagamiensis</tp:taxon-name-part></tp:taxon-name></italic> Gamo, 1975,</p><p><italic><tp:taxon-name><tp:taxon-name-part taxon-name-part-type="genus" reg="Lepidepecreum">Lepidepecreum</tp:taxon-name-part> <tp:taxon-name-part taxon-name-part-type="species" reg="serraculum">serraculum</tp:taxon-name-part></tp:taxon-name></italic> Dalkey, 1998,</p><p><italic><tp:taxon-name><tp:taxon-name-part taxon-name-part-type="genus" reg="Lepidepecreum">Lepidepecreum</tp:taxon-name-part> <tp:taxon-name-part taxon-name-part-type="species" reg="serratum">serratum</tp:taxon-name-part></tp:taxon-name></italic> Stephensen, 1925,</p><p><italic><tp:taxon-name><tp:taxon-name-part taxon-name-part-type="genus" reg="Lepidepecreum">Lepidepecreum</tp:taxon-name-part> <tp:taxon-name-part taxon-name-part-type="species" reg="somchaii">somchaii</tp:taxon-name-part></tp:taxon-name></italic> Lowry &amp; Stoddart, 2002,</p><p><italic><tp:taxon-name><tp:taxon-name-part taxon-name-part-type="genus" reg="Lepidepecreum">Lepidepecreum</tp:taxon-name-part> <tp:taxon-name-part taxon-name-part-type="species" reg="subclypeatum">subclypeatum</tp:taxon-name-part></tp:taxon-name></italic> Ruffo &amp; Schiecke, 1977,</p><p><italic><tp:taxon-name><tp:taxon-name-part taxon-name-part-type="genus" reg="Lepidepecreum">Lepidepecreum</tp:taxon-name-part> <tp:taxon-name-part taxon-name-part-type="species" reg="takeuchii">takeuchii</tp:taxon-name-part></tp:taxon-name></italic> Lowry &amp; Stoddart, 2002,</p><p><italic><tp:taxon-name><tp:taxon-name-part taxon-name-part-type="genus" reg="Lepidepecreum">Lepidepecreum</tp:taxon-name-part> <tp:taxon-name-part taxon-name-part-type="species" reg="tourville">tourville</tp:taxon-name-part></tp:taxon-name></italic> Lowry &amp; Stoddart, 2002,</p><p><italic><tp:taxon-name><tp:taxon-name-part taxon-name-part-type="genus" reg="Lepidepecreum">Lepidepecreum</tp:taxon-name-part> <tp:taxon-name-part taxon-name-part-type="species" reg="twalae">twalae</tp:taxon-name-part></tp:taxon-name></italic> Griffiths, 1974,</p><p><italic><tp:taxon-name><tp:taxon-name-part taxon-name-part-type="genus" reg="Lepidepecreum">Lepidepecreum</tp:taxon-name-part> <tp:taxon-name-part taxon-name-part-type="species" reg="typhlops">typhlops</tp:taxon-name-part></tp:taxon-name></italic> Bonnier, 1896,</p><p><italic><tp:taxon-name><tp:taxon-name-part taxon-name-part-type="genus" reg="Lepidepecreum">Lepidepecreum</tp:taxon-name-part> <tp:taxon-name-part taxon-name-part-type="species" reg="umbo">umbo</tp:taxon-name-part></tp:taxon-name></italic> (Goës, 1866),</p><p><italic><tp:taxon-name><tp:taxon-name-part taxon-name-part-type="genus" reg="Lepidepecreum">Lepidepecreum</tp:taxon-name-part> <tp:taxon-name-part taxon-name-part-type="species" reg="urometacarinatum">urometacarinatum</tp:taxon-name-part></tp:taxon-name></italic> Andres, 1985,</p><p><italic><tp:taxon-name><tp:taxon-name-part taxon-name-part-type="genus" reg="Lepidepecreum">Lepidepecreum</tp:taxon-name-part> <tp:taxon-name-part taxon-name-part-type="species" reg="vitjazi">vitjazi</tp:taxon-name-part></tp:taxon-name></italic> Gurjanova, 1962.</p></tp:treatment-sec><tp:treatment-sec sec-type="Diagnosis"><title>Diagnosis</title><p>(after <xref ref-type="bibr" rid="B5">Barnard and Karaman 1991</xref>). Mouthparts forming quadrate bundle. Labrum and epistome differentially produced, prominent, separate, epistome strongly dominant in size and projection, blunt. Incisor ordinary, molar simple, small to medium, conicolaminate or subconical or setulose or smooth; palp attached strongly proximal to molar. Inner plate of maxilla 1 weakly (2) setose; palp bi-articulate, large. Inner and outer plates of maxilliped well developed, palp strongly exceeding outer plate, dactyl well developed. Coxa 1 slightly shortened and partly covered by coxa 2, (type) or not. Gnathopod 1 subchelate, palm oblique, articles 5 and 6 variable, either dominant, dactyl large; article 6 of gnathopod 2 slightly shorter than article 5, ordinary, propodus minutely subchelate. Inner ramus of uropod 2 without notch. Uropod 3 almost aequiramous, ordinary, peduncle scarcely elongate, outer ramus bi-articulate. Telson elongate, deeply cleft or rarely entire.</p><p>The single individual collected fully agrees with the generic diagnosis so there is no doubt of its taxonomic assignation at this taxonomic level.</p></tp:treatment-sec><ref-list><ref id="B5"><mixed-citation xmlns:xlink="http://www.w3.org/1999/xlink" xlink:type="simple">Barnard JL, Karaman GS (1991) The families and genera of marine gammaridean <tp:taxon-name><tp:taxon-name-part taxon-name-part-type="order">Amphipoda</tp:taxon-name-part></tp:taxon-name> (except marine gammaroids). Part 2. Records of the Australian Museum, Supplement, 13(2): 419–866. <ext-link xlink:href="10.3853/j.0812-7387.13.1991.367" ext-link-type="doi" xlink:type="simple">https://doi.org/10.3853/j.0812-7387.13.1991.367</ext-link></mixed-citation></ref></ref-list></tp:taxon-treatment>
