# Supplementary material for: A new species of Lepidepecreum Spence Bate & Westwood, 1868 (Crustacea, Amphipoda, Tryphosidae) from the Clarion-Clipperton Zone in the abyssal east Pacific
Source: Zookeys. 2026 Mar 24;1274:141–59. doi: 10.3897/zookeys.1274.127368 (PMC13040268; doi:10.3897/zookeys.1274.127368)
Supplement: XML Treatment for Lepidepecreum myla [file zookeys.1274.127368-treatment2.xml]

<!DOCTYPE tp:taxon-treatment
  PUBLIC "-//TaxonX//DTD Taxonomic Treatment Publishing DTD v0 20100105//EN" "tax-treatment-NSO.dtd">
<tp:taxon-treatment xmlns:tp="http://www.plazi.org/taxpub"><tp:treatment-meta><kwd-group><label>Taxon classification</label><kwd>
                <named-content content-type="kingdom">Animalia</named-content>
              </kwd><kwd>
                <named-content content-type="order">Amphipoda</named-content>
              </kwd><kwd>
                <named-content content-type="family">Tryphosidae</named-content>
              </kwd></kwd-group><mixed-citation publication-type="journal"><person-group><name><surname>Wróblewski</surname><given-names>Bronisław</given-names></name><name><surname>Jażdżewska</surname><given-names>Anna M.</given-names></name></person-group><article-title>A new species of <italic><tp:taxon-name><tp:taxon-name-part taxon-name-part-type="genus" reg="Lepidepecreum">Lepidepecreum</tp:taxon-name-part></tp:taxon-name></italic> Spence Bate &amp; Westwood, 1868 (<tp:taxon-name><tp:taxon-name-part taxon-name-part-type="subphylum" reg="Crustacea">Crustacea</tp:taxon-name-part></tp:taxon-name>, <tp:taxon-name><tp:taxon-name-part taxon-name-part-type="order" reg="Amphipoda">Amphipoda</tp:taxon-name-part></tp:taxon-name>, <tp:taxon-name><tp:taxon-name-part taxon-name-part-type="family" reg="Tryphosidae">Tryphosidae</tp:taxon-name-part></tp:taxon-name>) from the Clarion-Clipperton Zone in the abyssal east Pacific</article-title><source>Zookeys</source><day>24</day><month>03</month><year>2026</year><volume>1274</volume><fpage>141</fpage><lpage>159</lpage><pub-id pub-id-type="doi">10.3897/zookeys.1274.127368</pub-id></mixed-citation></tp:treatment-meta><tp:nomenclature><tp:taxon-name><object-id xmlns:xlink="http://www.w3.org/1999/xlink" content-type="arpha" xlink:type="simple">C8B92A43-9A54-552D-87AB-724D3390F4AF</object-id>
                    		<tp:taxon-name-part taxon-name-part-type="genus" reg="Lepidepecreum">Lepidepecreum</tp:taxon-name-part> <tp:taxon-name-part taxon-name-part-type="species" reg="myla">myla</tp:taxon-name-part>
                    	
                    		<object-id xmlns:xlink="http://www.w3.org/1999/xlink" content-type="zoobank" xlink:type="simple">https://zoobank.org/A80604F4-0B5F-415E-BD02-3272A2D34346</object-id>
                    	</tp:taxon-name><tp:taxon-status xmlns:xlink="http://www.w3.org/1999/xlink" xlink:type="simple">sp. nov.</tp:taxon-status><xref ref-type="fig" rid="F1">Figs 1</xref><xref ref-type="fig" rid="F2">, 2</xref><xref ref-type="fig" rid="F3">, 3</xref><xref ref-type="fig" rid="F4">, 4</xref><xref ref-type="fig" rid="F5">, 5</xref></tp:nomenclature><tp:treatment-sec sec-type="Type material"><title>Type material.</title><p><bold><italic>Holotype</italic></bold>: Pacific • <named-content xmlns:xlink="http://www.w3.org/1999/xlink" content-type="dwc:institutional_code" xlink:title="Forschungsinstitut und Naturmuseum Senckenberg" xlink:href="https://scientific-collections.gbif.org/institution/16946ec1-8db3-45b8-b084-7644384cc5f5" xlink:type="simple">SMF</named-content> 63357, immature female, 8.5 mm, Clarion-Clipperton Zone; UKSR-1 exploration contract area, R/V Thompson, ABYSSLINE-2, AB2-EB03, 23/02/2015, <named-content xmlns:xlink="http://www.w3.org/1999/xlink" content-type="dwc:verbatimCoordinates" xlink:type="simple">12°33.78'N, 116°37.5'W</named-content>, 4219 m, <abbrev xmlns:xlink="http://www.w3.org/1999/xlink" xlink:title="cytochrome c oxidase (COI)" xlink:type="simple">COI</abbrev>: <ext-link xmlns:xlink="http://www.w3.org/1999/xlink" xlink:href="PQ734340" ext-link-type="gen" xlink:type="simple">PQ734340</ext-link>.</p><fig id="F1" position="float" orientation="portrait"><object-id xmlns:xlink="http://www.w3.org/1999/xlink" content-type="doi" xlink:type="simple">10.3897/zookeys.1274.127368.figure1</object-id><object-id xmlns:xlink="http://www.w3.org/1999/xlink" content-type="arpha" xlink:type="simple">0F9FB7D2-172D-52AB-B56A-7FE66BE120AD</object-id><label>Figure 1.</label><caption><p><italic><tp:taxon-name><tp:taxon-name-part taxon-name-part-type="genus" reg="Lepidepecreum">Lepidepecreum</tp:taxon-name-part> <tp:taxon-name-part taxon-name-part-type="species" reg="myla">myla</tp:taxon-name-part></tp:taxon-name></italic> sp. nov. <bold>A</bold>. Photograph of unstained individual before manipulation; <bold>B</bold>. CLSM photography; <bold>C</bold>. Dorsal view of the animal (stained for CLSM photography), holotype female, 8.5 mm, <named-content xmlns:xlink="http://www.w3.org/1999/xlink" content-type="dwc:institutional_code" xlink:title="Forschungsinstitut und Naturmuseum Senckenberg" xlink:href="https://scientific-collections.gbif.org/institution/16946ec1-8db3-45b8-b084-7644384cc5f5" xlink:type="simple">SMF</named-content> 63357. Scale bars: 0.5 mm.</p></caption><graphic xmlns:xlink="http://www.w3.org/1999/xlink" xlink:href="zookeys-1274-141_article-127368__-g001.jpg" id="oo_1568363.jpg" position="float" orientation="portrait" xlink:type="simple"><uri content-type="original_file" xlink:type="simple">https://binary.pensoft.net/fig/1568363</uri></graphic></fig><fig id="F2" position="float" orientation="portrait"><object-id xmlns:xlink="http://www.w3.org/1999/xlink" content-type="doi" xlink:type="simple">10.3897/zookeys.1274.127368.figure2</object-id><object-id xmlns:xlink="http://www.w3.org/1999/xlink" content-type="arpha" xlink:type="simple">15D9D7DF-D1C3-5302-A732-CD7FB644BA18</object-id><label>Figure 2.</label><caption><p><italic><tp:taxon-name><tp:taxon-name-part taxon-name-part-type="genus" reg="Lepidepecreum">Lepidepecreum</tp:taxon-name-part> <tp:taxon-name-part taxon-name-part-type="species" reg="myla">myla</tp:taxon-name-part></tp:taxon-name></italic> sp. nov. <bold>A</bold>. Dorsal view of pleosome and urosome; <bold>B</bold>. Side view of pleosome and urosome, holotype female, 8.5 mm, <named-content xmlns:xlink="http://www.w3.org/1999/xlink" content-type="dwc:institutional_code" xlink:title="Forschungsinstitut und Naturmuseum Senckenberg" xlink:href="https://scientific-collections.gbif.org/institution/16946ec1-8db3-45b8-b084-7644384cc5f5" xlink:type="simple">SMF</named-content> 63357. Scale bars: 0.5 mm.</p></caption><graphic xmlns:xlink="http://www.w3.org/1999/xlink" xlink:href="zookeys-1274-141_article-127368__-g002.jpg" id="oo_1568364.jpg" position="float" orientation="portrait" xlink:type="simple"><uri content-type="original_file" xlink:type="simple">https://binary.pensoft.net/fig/1568364</uri></graphic></fig><fig id="F3" position="float" orientation="portrait"><object-id xmlns:xlink="http://www.w3.org/1999/xlink" content-type="doi" xlink:type="simple">10.3897/zookeys.1274.127368.figure3</object-id><object-id xmlns:xlink="http://www.w3.org/1999/xlink" content-type="arpha" xlink:type="simple">D895500E-C458-5474-99D3-932EA893E2B2</object-id><label>Figure 3.</label><caption><p><italic><tp:taxon-name><tp:taxon-name-part taxon-name-part-type="genus" reg="Lepidepecreum">Lepidepecreum</tp:taxon-name-part> <tp:taxon-name-part taxon-name-part-type="species" reg="myla">myla</tp:taxon-name-part></tp:taxon-name></italic> sp. nov. holotype female, 8.5 mm, <named-content xmlns:xlink="http://www.w3.org/1999/xlink" content-type="dwc:institutional_code" xlink:title="Forschungsinstitut und Naturmuseum Senckenberg" xlink:href="https://scientific-collections.gbif.org/institution/16946ec1-8db3-45b8-b084-7644384cc5f5" xlink:type="simple">SMF</named-content> 63357. Scale bars: 0.1 mm (<bold><abbrev xmlns:xlink="http://www.w3.org/1999/xlink" xlink:title="antenna 1" xlink:type="simple">A1,</abbrev> A2, <abbrev xmlns:xlink="http://www.w3.org/1999/xlink" xlink:title="lower lip" xlink:type="simple">LL</abbrev>, <abbrev xmlns:xlink="http://www.w3.org/1999/xlink" xlink:title="mandible" xlink:type="simple">Md</abbrev>, <abbrev xmlns:xlink="http://www.w3.org/1999/xlink" xlink:title="maxilla 1" xlink:type="simple">Mx1</abbrev>; Mx2, <abbrev xmlns:xlink="http://www.w3.org/1999/xlink" xlink:title="upper lip" xlink:type="simple">UL</abbrev></bold>).</p></caption><graphic xmlns:xlink="http://www.w3.org/1999/xlink" xlink:href="zookeys-1274-141_article-127368__-g003.jpg" id="oo_1568365.jpg" position="float" orientation="portrait" xlink:type="simple"><uri content-type="original_file" xlink:type="simple">https://binary.pensoft.net/fig/1568365</uri></graphic></fig><fig id="F4" position="float" orientation="portrait"><object-id xmlns:xlink="http://www.w3.org/1999/xlink" content-type="doi" xlink:type="simple">10.3897/zookeys.1274.127368.figure4</object-id><object-id xmlns:xlink="http://www.w3.org/1999/xlink" content-type="arpha" xlink:type="simple">127A67E9-9530-5814-AE92-3527643D675E</object-id><label>Figure 4.</label><caption><p><italic><tp:taxon-name><tp:taxon-name-part taxon-name-part-type="genus" reg="Lepidepecreum">Lepidepecreum</tp:taxon-name-part> <tp:taxon-name-part taxon-name-part-type="species" reg="myla">myla</tp:taxon-name-part></tp:taxon-name></italic> sp. nov. holotype female, 8.5 mm, <named-content xmlns:xlink="http://www.w3.org/1999/xlink" content-type="dwc:institutional_code" xlink:title="Forschungsinstitut und Naturmuseum Senckenberg" xlink:href="https://scientific-collections.gbif.org/institution/16946ec1-8db3-45b8-b084-7644384cc5f5" xlink:type="simple">SMF</named-content> 63357. Scale bars: 0.1 mm (<bold><abbrev xmlns:xlink="http://www.w3.org/1999/xlink" xlink:title="gnathopod 1" xlink:type="simple">G1</abbrev>, G2, <abbrev xmlns:xlink="http://www.w3.org/1999/xlink" xlink:title="maxilliped" xlink:type="simple">Mxp</abbrev></bold>).</p></caption><graphic xmlns:xlink="http://www.w3.org/1999/xlink" xlink:href="zookeys-1274-141_article-127368__-g004.jpg" id="oo_1568366.jpg" position="float" orientation="portrait" xlink:type="simple"><uri content-type="original_file" xlink:type="simple">https://binary.pensoft.net/fig/1568366</uri></graphic></fig><fig id="F5" position="float" orientation="portrait"><object-id xmlns:xlink="http://www.w3.org/1999/xlink" content-type="doi" xlink:type="simple">10.3897/zookeys.1274.127368.figure5</object-id><object-id xmlns:xlink="http://www.w3.org/1999/xlink" content-type="arpha" xlink:type="simple">200C8FFC-2B2C-5773-8A79-C628C266FE60</object-id><label>Figure 5.</label><caption><p><italic><tp:taxon-name><tp:taxon-name-part taxon-name-part-type="genus" reg="Lepidepecreum">Lepidepecreum</tp:taxon-name-part> <tp:taxon-name-part taxon-name-part-type="species" reg="myla">myla</tp:taxon-name-part></tp:taxon-name></italic> sp. nov. holotype female, 8.5 mm, <named-content xmlns:xlink="http://www.w3.org/1999/xlink" content-type="dwc:institutional_code" xlink:title="Forschungsinstitut und Naturmuseum Senckenberg" xlink:href="https://scientific-collections.gbif.org/institution/16946ec1-8db3-45b8-b084-7644384cc5f5" xlink:type="simple">SMF</named-content> 63357. Scale bars: 0.1 mm (<bold><abbrev xmlns:xlink="http://www.w3.org/1999/xlink" xlink:title="pereopod 3" xlink:type="simple">P3</abbrev>, P4, P5, P6, P7, <abbrev xmlns:xlink="http://www.w3.org/1999/xlink" xlink:title="uropod 1" xlink:type="simple">U1</abbrev>, U2, U3, T</bold>).</p></caption><graphic xmlns:xlink="http://www.w3.org/1999/xlink" xlink:href="zookeys-1274-141_article-127368__-g005.jpg" id="oo_1568367.jpg" position="float" orientation="portrait" xlink:type="simple"><uri content-type="original_file" xlink:type="simple">https://binary.pensoft.net/fig/1568367</uri></graphic></fig></tp:treatment-sec><tp:treatment-sec sec-type="Type locality"><title>Type locality.</title><p>Abyssal Pacific Ocean, Clarion-Clipperton Zone, <named-content xmlns:xlink="http://www.w3.org/1999/xlink" content-type="dwc:verbatimCoordinates" xlink:type="simple">12°33.78'N, 116°37.5'W</named-content>, 4219 m.</p></tp:treatment-sec><tp:treatment-sec sec-type="Etymology"><title>Etymology.</title><p>This species is named for Myla, the character from the computer video game Hollow Knight. The representatives of the described species, like Myla, are just little arthropods trying to survive in total darkness. The name is used as noun in apposition.</p></tp:treatment-sec><tp:treatment-sec sec-type="Diagnosis"><title>Diagnosis.</title><p>Body with dorsal carina present along all pereonites, pleonites and urosomite 1; antenna 1 article 1 with anterodistal lobe; pereopod 5–7 merus not or only slightly expanded; basis P7 with posterodistal lobe extending up to 0.65 length of merus; telson cleft 1/3.</p></tp:treatment-sec><tp:treatment-sec sec-type="Description"><title>Description.</title><p>Based on holotype immature female, 8.5 mm, registration number <named-content xmlns:xlink="http://www.w3.org/1999/xlink" content-type="dwc:institutional_code" xlink:title="Forschungsinstitut und Naturmuseum Senckenberg" xlink:href="https://scientific-collections.gbif.org/institution/16946ec1-8db3-45b8-b084-7644384cc5f5" xlink:type="simple">SMF</named-content> 63366.</p><p><bold><italic>Body</italic></bold> (Figs <xref ref-type="fig" rid="F1">1</xref>, <xref ref-type="fig" rid="F2">2</xref>): robust, with mid-lateral bulge resulting in diamond-shaped appearance in cross-section; dorsal carina present along all pereonites, pleonites and urosomite 1; pereonites 6–7 and pleonites 1–3 dorsally produced to a single tooth (teeth progressively longer with the last one reaching 1/4 of the urosomite 1). <bold><italic>Coxae</italic></bold>: coxae 1–4 deeper than long, coxa 1 smaller but not hidden by coxa 2, coxae 2 and 3 of similar size and shape (coxa 2 slightly smaller), coxa 4 the largest, coxa 5 1/2 depth of coxa 4, coxae 6 and 7 progressively smaller. <bold><italic>Urosomite 1</italic></bold> (Figs <xref ref-type="fig" rid="F1">1</xref>, <xref ref-type="fig" rid="F2">2</xref>): dorsally with a large, upturned tooth. <bold><italic>Urosomite 2</italic></bold> (Figs <xref ref-type="fig" rid="F1">1</xref>, <xref ref-type="fig" rid="F2">2</xref>): dorsally smooth. <bold><italic>Urosomite 3</italic></bold> (Figs <xref ref-type="fig" rid="F1">1</xref>, <xref ref-type="fig" rid="F2">2</xref>): dorsally smooth but with pair of teeth dorso-laterally. <bold><italic>Epimeron 1</italic></bold> (Figs <xref ref-type="fig" rid="F1">1</xref>, <xref ref-type="fig" rid="F2">2</xref>): evenly rounded. <bold><italic>Epimeron 2</italic></bold> (Figs <xref ref-type="fig" rid="F1">1</xref>, <xref ref-type="fig" rid="F2">2</xref>): anteriorly rounded, posteriorly subquadrate. <bold><italic>Epimeron 3</italic></bold> (Figs <xref ref-type="fig" rid="F1">1</xref>, <xref ref-type="fig" rid="F2">2</xref>): anteriorly rounded, posteriorly extending into sharp tooth.</p><p><bold><italic>Head</italic></bold> (Fig. <xref ref-type="fig" rid="F1">1</xref>): deeper than long, as long as pereonite 1; rostrum vestigial.</p><p><bold><italic>Lateral cephalic lobe</italic></bold> (Fig. <xref ref-type="fig" rid="F1">1</xref>): large, reaching the end of article 1 of antenna 1, subtriangular with tip rounded.</p><p><bold><italic>Eye</italic></bold> (Fig. <xref ref-type="fig" rid="F1">1A</xref>): the trace of the eye visible as white ovoid spot on the head.</p><p><bold><italic>Antenna 1</italic></bold> (Figs <xref ref-type="fig" rid="F1">1</xref>, <xref ref-type="fig" rid="F3">3</xref>): short, as long as head and pereonites 1 and 2 combined, length ratio of peduncular articles 1–3 1:0.4:0.4; article 1 with large anterodistal subtriangular lobe (tip rounded); article 2 wider than article 3, sparse setae at article edges and some setules on the surface; primary flagellum five-articulate, with sparse setae placed distally on flagellar articles, first article weakly callynophorate, slightly longer than peduncular article 3, accessory flagellum short, tri-articulate, with sparse setae placed distally.</p><p><bold><italic>Antenna 2</italic></bold> (Fig. <xref ref-type="fig" rid="F3">3</xref>): short, subequal in length to antenna 1; peduncular article 1 moderate size, rounded, article 2 small with small blunt gland cone reaching 1/8 length of peduncle article 3, article 3 subequal in length to article 4, article 5 shorter, relative lengths of peduncle articles 3–5 1:1:0.7, sparse setae placed distally on articles 3–5, four setae on anterior edge of article 4; flagellum six-articulate, with sparse setae distally on flagellar articles.</p><p><bold><italic>Upper lip</italic></bold> (Fig. <xref ref-type="fig" rid="F3">3</xref>): anteriorly rounded with anterior margin covered with short setules.</p><p><bold><italic>Mandible</italic></bold> (Fig. <xref ref-type="fig" rid="F3">3</xref>): incisor margin smooth blade-like; accessory spine row with three (left) or two (right) spines; molar columnar with oval, fully triturating surface; palp attached proximally, tri-articulate, longer than mandible body, articles 1–3 in ratio of 1:5.1:3.4, article 2 with five setae distally, article 3 slightly curved and narrowing distally, inner margin with six (left) or seven (right) setae and three setae apically.</p><p><bold><italic>Lower lip</italic></bold> (Fig. <xref ref-type="fig" rid="F3">3</xref>): inner and outer lobes rounded apically, covered with fine setae, mandibular lobes large, rounded.</p><p><bold><italic>Maxilla 1</italic></bold> (Fig. <xref ref-type="fig" rid="F3">3</xref>): inner plate small, reaching to the basis of palp article 1 and narrow, slightly tapering distally, rounded with one (left) or two (right) apical setae, covered with fine setules; outer plate with eleven dentate setal-teeth; palp bi-articulate, article 1 0.3× length of article 2, slender; article 2 wider than article 1, with nine (left) or ten (right) spines apically.</p><p><bold><italic>Maxilla 2</italic></bold> (Fig. <xref ref-type="fig" rid="F3">3</xref>): inner plate more slender and shorter than outer, with eleven setae apically; outer plate with nine setae apically.</p><p><bold><italic>Maxilliped</italic></bold> (Fig. <xref ref-type="fig" rid="F4">4</xref>): inner plate subrectangular reaching 1/2 length of palp article 2 with three strong spines and two setae apically; outer plate long, reaching 1/3 palp article 3, inner margin with one long (basal) and ten short spines, additional spines on the surface; palp (twisted on both sides, exact proportions not checked) with progressively narrowing articles, articles 1–3 of similar length, article 4 the shortest, inner margin of articles 2–3 with row of long setae, article 4 with single short seta apically.</p><p><bold><italic>Gnathopod 1</italic></bold> (Fig. <xref ref-type="fig" rid="F4">4</xref>): subchelate; coxa smaller than coxa 2, subrectangular, length ~ 2× width, anterior margin straight, anteroventral corner rounded, short setules on the surface; basis long, length 4.8× width, seven thin setae along anterior margin; ischium subrectangular, posteroventral corner with a seta; merus trapezoidal, posterodistal margin with a group of setae; carpus long, length 3.5× width, with group of setae posterodistally; propodus subrectangular, length 0.7× carpus, fine setae along posterior margin and moderately long and slender setae in the distal 1/2 of the joint, palm slightly oblique, with two spines at palmar corner and a row of seven setae along palm; dactylus short, length 0.4× propodus, incised at 1/3 from the end, one seta on anterior and posterior margin and a group of setules at the incision.</p><p><bold><italic>Gnathopod 2</italic></bold> (Fig. <xref ref-type="fig" rid="F4">4</xref>): minutely chelate; coxa subrectangular, length 3.3× width, anterior and ventral margins straight, short setules on the surface and along distal margin, posterodistal corner with single setule; basis long, length 5.7× width, slightly widening distally; ischium long, 0.5× length of basis, sparse setae on both margins; merus triangular, with setules along posterodistal margin; carpus long, length 2.9× width, setulose on the surface and posterior margin; propodus 0.8× length of carpus, length 2.4× width, setulose on the surface and both margins and a group of long setae anterodistally, palm projecting distally, its tip with four short, stouter setae; dactylus short, length 0.3× propodus, with one seta in the middle of anterior margin and a few setae at posterior margin.</p><p><bold><italic>Pereopod 3</italic></bold> (Fig. <xref ref-type="fig" rid="F5">5</xref>): coxa subrectangular, length 3.3× width, slightly widening distally, short setules on the surface and along distal margin; basis long and narrow, slightly widening distally, length 7× width, anterior margin with three setae, posterior margin with one seta, posterodistal corner with one seta; ischium subrectangular, posterior margin with three setae; merus not widening distally, two setae at anterodistal margin, six setae along posterior margin, posterodistal corner with two setae; carpus slender, length 6× width, anterior margin with three short setae, anterodistal corner with one short seta, posterior margin with four setae, posterodistal corner with two setae; propodus narrower than carpus, length 8× width, anterior margin with three short setae, anterodistal corner with two short setae, posterior margin with four short setae, posterodistal corner with one stouter seta; dactylus long and slender; articles 2–7 length proportions: 1:0.2:0.4:0.5:0.5:0.4.</p><p><bold><italic>Pereopod 4</italic></bold> (Fig. <xref ref-type="fig" rid="F5">5</xref>): coxa subrectangular with large posterodistal lobe, short setules on the surface and along distal margin; remaining articles as for pereopod 3 except for a few more setae at merus, carpus and propodus; articles 2–7 length proportions: 1:0.2:0.5:0.5:0.6:0.4.</p><p><bold><italic>Pereopod 5</italic></bold> (Fig. <xref ref-type="fig" rid="F5">5</xref>): coxa very large, bilobed, rounded, slightly wider than deep (width 1.1× depth); basis expanded, length 1.3× width, anterior margin with 16 stout, short setae, posterior margin rounded, smooth with posterodistal rounded lobe reaching 0.4 length of merus; merus not expanded, slightly produced along carpus, sparse setae on anterior and posterior margins; carpus–dactylus broken off, articles 2–4 length proportions: 1:0.1:0.4.</p><p><bold><italic>Pereopod 6</italic></bold> (Fig. <xref ref-type="fig" rid="F5">5</xref>): coxa smaller than coxa 5, slightly wider than deep (width 1.1× depth), bilobed, posterolobate, anterior lobe small; basis expanded, length 1.7× width, anterior margin with 16 stout, short setae, posterior margin rounded, with small crenulations armed with fine setae, posterodistal rounded lobe reaching 0.25 length of merus; merus not expanded, slightly produced along carpus, six long setae along anterior margin; carpus–dactylus broken off, articles 2–4 length proportions: 1:0.1:0.3.</p><p><bold><italic>Pereopod 7</italic></bold> (Fig. <xref ref-type="fig" rid="F5">5</xref>): coxa smaller than coxa 6, subrectangular, almost as wide as deep, basis expanded, length 1.4× width, anterior margin with 14 stout, short setae, posterior margin rounded, almost entirely smooth, armed with fine setae, posterodistal rounded lobe reaching 0.65 length of merus; merus slightly expanded, slightly produced along carpus, sparse short and stout setae along anterior and posterior margins; carpus–dactylus broken off, articles 2–4 length proportions: 1:0.1:0.2.</p><p><bold><italic>Uropod 1</italic></bold> (Fig. <xref ref-type="fig" rid="F5">5</xref>): lanceolate; peduncle longer than rami, dorsolateral and dorsomedial margins with five and four spines respectively; inner ramus 0.7× length of peduncle, dorsolateral and dorsomedial margins with five and four spines, respectively (some spines broken off); outer ramus length 1.2× inner ramus, dorsomedial margin with five spines; inner ramus dorsolateral and dorsomedial margin with two and three small spines, respectively.</p><p><bold><italic>Uropod 2</italic></bold> (Fig. <xref ref-type="fig" rid="F5">5</xref>): lanceolate; shorter than uropod 1; peduncle subequal in length to inner ramus, three spines on dorsomedial margin; inner ramus dorsolateral and dorsomedial margins with one and three spines respectively; outer ramus length 1.2× inner ramus, dorsomedial margin with four spines.</p><p><bold><italic>Uropod 3</italic></bold> (Fig. <xref ref-type="fig" rid="F5">5</xref>): lanceolate; peduncle length 0.8× inner ramus, only three short spines at distal end of peduncle; inner ramus 0.9× length of outer ramus, dorsomedial margin with one spine, outer ramus bi-articulate, 2<sup>nd</sup> article 0.4× length of the 1<sup>st</sup>, dorsolateral and dorsomedial margins of the 1<sup>st</sup> article with one and three spines, respectively.</p><p><bold><italic>Telson</italic></bold> (Fig. <xref ref-type="fig" rid="F5">5</xref>): subtriangular, length 2× width, cleft 30%, lobes narrowing, distodorsal margin with two setae and two short spines on each lobe.</p></tp:treatment-sec><tp:treatment-sec sec-type="Intraspecific variation"><title>Intraspecific variation.</title><p>No other specimens to compare.</p></tp:treatment-sec><tp:treatment-sec sec-type="Molecular identification"><title>Molecular identification.</title><p>Following the definition given by <xref ref-type="bibr" rid="B35">Pleijel et al. (2008)</xref>, the sequence of the holotype female of <italic><tp:taxon-name><tp:taxon-name-part taxon-name-part-type="genus" reg="Lepidepecreum">L.</tp:taxon-name-part> <tp:taxon-name-part taxon-name-part-type="species" reg="myla">myla</tp:taxon-name-part></tp:taxon-name></italic> (<named-content xmlns:xlink="http://www.w3.org/1999/xlink" content-type="dwc:institutional_code" xlink:title="Forschungsinstitut und Naturmuseum Senckenberg" xlink:href="https://scientific-collections.gbif.org/institution/16946ec1-8db3-45b8-b084-7644384cc5f5" xlink:type="simple">SMF</named-content> 63357, GenBank accession number <ext-link xmlns:xlink="http://www.w3.org/1999/xlink" xlink:href="PQ734340" ext-link-type="gen" xlink:type="simple">PQ734340</ext-link>) is designated as a hologenophore. The species has also received a Barcode Index Number from Barcode of Life Data Systems: <ext-link xmlns:xlink="http://www.w3.org/1999/xlink" xlink:href="http://boldsystems.org/index.php/Public_BarcodeCluster?clusteruri=BOLD:AEB0340" ext-link-type="uri" xlink:type="simple">BOLD:AEB0340</ext-link> (<ext-link xmlns:xlink="http://www.w3.org/1999/xlink" xlink:href="10.5883/BOLD:AEB0340" ext-link-type="doi" xlink:type="simple">https://doi.org/10.5883/BOLD:AEB0340</ext-link>).</p></tp:treatment-sec><tp:treatment-sec sec-type="Remarks"><title>Remarks.</title><p>The genus <italic><tp:taxon-name><tp:taxon-name-part taxon-name-part-type="genus" reg="Lepidepecreum">Lepidepecreum</tp:taxon-name-part></tp:taxon-name></italic> consists of a group of species characterised by the combination of a diamond-shaped body cross-section resulting from the presence of mid-lateral bulge, an elongate peduncular article 3 on antenna 2 and a long carpus on gnathopod 1. The presently described species fully matches the above criteria. The genus encompasses 38 described species. Table <xref ref-type="table" rid="T1">1</xref> summarises main differences of <italic><tp:taxon-name><tp:taxon-name-part taxon-name-part-type="genus" reg="Lepidepecreum">L.</tp:taxon-name-part> <tp:taxon-name-part taxon-name-part-type="species" reg="myla">myla</tp:taxon-name-part></tp:taxon-name></italic> sp. nov. and the remaining species of the genus. The majority of species within the genus (33 species) have a telson cleft 50% or deeper. Only a single species in the genus, <italic><tp:taxon-name><tp:taxon-name-part taxon-name-part-type="genus" reg="Lepidepecreum">L.</tp:taxon-name-part> <tp:taxon-name-part taxon-name-part-type="species" reg="infissum">infissum</tp:taxon-name-part></tp:taxon-name></italic>, is known to have an entire telson. <italic><tp:taxon-name><tp:taxon-name-part taxon-name-part-type="genus" reg="Lepidepecreum">Lepidepecreum</tp:taxon-name-part> <tp:taxon-name-part taxon-name-part-type="species" reg="myla">myla</tp:taxon-name-part></tp:taxon-name></italic> sp. nov. may be distinguished easily from these species by the cleft of the telson which is 30% of the length (Table <xref ref-type="table" rid="T1">1</xref>). Species of the genus with a similar telson cleft of 25–30% include: <italic><tp:taxon-name><tp:taxon-name-part taxon-name-part-type="genus" reg="Lepidepecreum">L.</tp:taxon-name-part> <tp:taxon-name-part taxon-name-part-type="species" reg="flindersi">flindersi</tp:taxon-name-part></tp:taxon-name></italic>, <italic><tp:taxon-name><tp:taxon-name-part taxon-name-part-type="genus" reg="Lepidepecreum">L.</tp:taxon-name-part> <tp:taxon-name-part taxon-name-part-type="species" reg="freycineti">freycineti</tp:taxon-name-part></tp:taxon-name></italic>, <italic><tp:taxon-name><tp:taxon-name-part taxon-name-part-type="genus" reg="Lepidepecreum">L.</tp:taxon-name-part> <tp:taxon-name-part taxon-name-part-type="species" reg="tourville">tourville</tp:taxon-name-part></tp:taxon-name></italic>, and <italic><tp:taxon-name><tp:taxon-name-part taxon-name-part-type="genus" reg="Lepidepecreum">L.</tp:taxon-name-part> <tp:taxon-name-part taxon-name-part-type="species" reg="urometacarinatum">urometacarinatum</tp:taxon-name-part></tp:taxon-name></italic>. Among them <italic><tp:taxon-name><tp:taxon-name-part taxon-name-part-type="genus" reg="Lepidepecreum">L.</tp:taxon-name-part> <tp:taxon-name-part taxon-name-part-type="species" reg="flindersi">flindersi</tp:taxon-name-part></tp:taxon-name></italic>, <italic><tp:taxon-name><tp:taxon-name-part taxon-name-part-type="genus" reg="Lepidepecreum">L.</tp:taxon-name-part> <tp:taxon-name-part taxon-name-part-type="species" reg="freycineti">freycineti</tp:taxon-name-part></tp:taxon-name></italic>, and <italic><tp:taxon-name><tp:taxon-name-part taxon-name-part-type="genus" reg="Lepidepecreum">L.</tp:taxon-name-part> <tp:taxon-name-part taxon-name-part-type="species" reg="tourville">tourville</tp:taxon-name-part></tp:taxon-name></italic> are characterised by expanded merus of pereopod 5–7 that is not expanded in <italic><tp:taxon-name><tp:taxon-name-part taxon-name-part-type="genus" reg="Lepidepecreum">L.</tp:taxon-name-part> <tp:taxon-name-part taxon-name-part-type="species" reg="myla">myla</tp:taxon-name-part></tp:taxon-name></italic> sp. nov. Additionally, <italic><tp:taxon-name><tp:taxon-name-part taxon-name-part-type="genus" reg="Lepidepecreum">L.</tp:taxon-name-part> <tp:taxon-name-part taxon-name-part-type="species" reg="flindersi">flindersi</tp:taxon-name-part></tp:taxon-name></italic> and <italic><tp:taxon-name><tp:taxon-name-part taxon-name-part-type="genus" reg="Lepidepecreum">L.</tp:taxon-name-part> <tp:taxon-name-part taxon-name-part-type="species" reg="freycineti">freycineti</tp:taxon-name-part></tp:taxon-name></italic> possess a very large posterodistal lobe on basis of pereopod 7 that extends beyond merus (not extending deeper than 1/3 of the merus length in <italic><tp:taxon-name><tp:taxon-name-part taxon-name-part-type="genus" reg="Lepidepecreum">L.</tp:taxon-name-part> <tp:taxon-name-part taxon-name-part-type="species" reg="myla">myla</tp:taxon-name-part></tp:taxon-name></italic> sp. nov.). From <italic><tp:taxon-name><tp:taxon-name-part taxon-name-part-type="genus" reg="Lepidepecreum">L.</tp:taxon-name-part> <tp:taxon-name-part taxon-name-part-type="species" reg="tourville">tourville</tp:taxon-name-part></tp:taxon-name></italic> the new species differ also by the dorsal carina that is present on all pereonites, pleonites and urosomite 1 (vs present on pleonites 1–3 in <italic><tp:taxon-name><tp:taxon-name-part taxon-name-part-type="genus" reg="Lepidepecreum">L.</tp:taxon-name-part> <tp:taxon-name-part taxon-name-part-type="species" reg="tourville">tourville</tp:taxon-name-part></tp:taxon-name></italic>), the shape of postero-distal corner of epimeral plate 3 being formed as a small tooth in the new species (vs subquadrate in <italic><tp:taxon-name><tp:taxon-name-part taxon-name-part-type="genus" reg="Lepidepecreum">L.</tp:taxon-name-part> <tp:taxon-name-part taxon-name-part-type="species" reg="tourville">tourville</tp:taxon-name-part></tp:taxon-name></italic>) and article 2 of uropod 3 being 0.4 length of the 1<sup>st</sup> (vs article 2 being only 0.3 length of the 1<sup>st</sup> in <italic><tp:taxon-name><tp:taxon-name-part taxon-name-part-type="genus" reg="Lepidepecreum">L.</tp:taxon-name-part> <tp:taxon-name-part taxon-name-part-type="species" reg="tourville">tourville</tp:taxon-name-part></tp:taxon-name></italic>). <italic><tp:taxon-name><tp:taxon-name-part taxon-name-part-type="genus" reg="Lepidepecreum">Lepidepecreum</tp:taxon-name-part> <tp:taxon-name-part taxon-name-part-type="species" reg="myla">myla</tp:taxon-name-part></tp:taxon-name></italic> sp. nov. shares many characters with <italic><tp:taxon-name><tp:taxon-name-part taxon-name-part-type="genus" reg="Lepidepecreum">L.</tp:taxon-name-part> <tp:taxon-name-part taxon-name-part-type="species" reg="urometacarinatum">urometacarinatum</tp:taxon-name-part></tp:taxon-name></italic>, however it differs from this species by (characters of <italic><tp:taxon-name><tp:taxon-name-part taxon-name-part-type="genus" reg="Lepidepecreum">L.</tp:taxon-name-part> <tp:taxon-name-part taxon-name-part-type="species" reg="urometacarinatum">urometacarinatum</tp:taxon-name-part></tp:taxon-name></italic> provided in brackets): telson cleft 30% (vs 25%), head interantennal lobe distally rounded (vs distally acute), dorsal carina present on all pereonites, pleonites and urosomite 1 (vs present on pleonite 3 only), dorsal teeth present on pereonites 6 and 7, pleonites 1–3, and urosomite 1 (vs absent).</p><table-wrap id="T1" position="float" orientation="portrait"><label>Table 1.</label><caption><p>Table summarising main characters differentiating <italic><tp:taxon-name><tp:taxon-name-part taxon-name-part-type="genus" reg="Lepidepecreum">Lepidepecreum</tp:taxon-name-part> <tp:taxon-name-part taxon-name-part-type="species" reg="myla">myla</tp:taxon-name-part></tp:taxon-name></italic> sp. nov. from known species with information about their geographic and bathymetric distribution. Character states that are shared between known species and newly described taxon are given in bold.</p></caption><table><tbody><tr><th rowspan="1" colspan="1">
                      <bold>Species/Character</bold>
                    </th><th rowspan="1" colspan="1">
                      <bold>Telson cleft</bold>
                    </th><th rowspan="1" colspan="1">
                      <bold>Antenna 1, peduncle article 1</bold>
                    </th><th rowspan="1" colspan="1">
                      <bold>Antenna 1, peduncle article 2</bold>
                    </th><th rowspan="1" colspan="1">
                      <bold>Head lobe</bold>
                    </th><th rowspan="1" colspan="1">
                      <bold>Eyes (present /absent)</bold>
                    </th><th rowspan="1" colspan="1">
                      <bold>Merus of P5-7</bold>
                    </th><th rowspan="1" colspan="1">
                      <bold>Basis of P7 posterodistal lobe</bold>
                    </th><th rowspan="1" colspan="1">
                      <bold>Dorsal carina</bold>
                    </th><th rowspan="1" colspan="1">
                      <bold>Dorsal teeth</bold>
                    </th><th rowspan="1" colspan="1">
                      <bold>Epimeral plate 3</bold>
                    </th><th rowspan="1" colspan="1">
                      <bold>Depth [m]</bold>
                    </th><th rowspan="1" colspan="1">
                      <bold>Region</bold>
                    </th><th rowspan="1" colspan="1">
                      <bold>Location</bold>
                    </th><th rowspan="1" colspan="1">
                      <bold>Reference</bold>
                    </th></tr><tr><td rowspan="1" colspan="1"><italic><tp:taxon-name><tp:taxon-name-part taxon-name-part-type="genus" reg="Lepidepecreum">Lepidepecreum</tp:taxon-name-part> <tp:taxon-name-part taxon-name-part-type="species" reg="alectum">alectum</tp:taxon-name-part></tp:taxon-name></italic> Gurjanova, 1962</td><td rowspan="1" colspan="1">3/4</td><td rowspan="1" colspan="1">
                      <bold>produced into rounded lobe</bold>
                    </td><td rowspan="1" colspan="1">
                      <bold>not produced</bold>
                    </td><td rowspan="1" colspan="1">
                      <bold>distally rounded</bold>
                    </td><td rowspan="1" colspan="1">present</td><td rowspan="1" colspan="1">expanded</td><td rowspan="1" colspan="1">
                      <bold>not extending beyond merus</bold>
                    </td><td rowspan="1" colspan="1">on pleonite 3 and urosomite 1</td><td rowspan="1" colspan="1">on pleonite 3 and urosomite 1</td><td rowspan="1" colspan="1">subacute tooth</td><td rowspan="1" colspan="1">129</td><td rowspan="1" colspan="1">NW Pacific</td><td rowspan="1" colspan="1">E of Zelyony Island, Kuril Islands</td><td rowspan="1" colspan="1">
                      <xref ref-type="bibr" rid="B21">Gurjanova 1962</xref>
                    </td></tr><tr><td rowspan="1" colspan="1"><italic><tp:taxon-name><tp:taxon-name-part taxon-name-part-type="genus" reg="Lepidepecreum">Lepidepecreum</tp:taxon-name-part> <tp:taxon-name-part taxon-name-part-type="species" reg="andamanensis">andamanensis</tp:taxon-name-part></tp:taxon-name></italic> Lowry &amp; Stoddart, 2002</td><td rowspan="1" colspan="1">3/4</td><td rowspan="1" colspan="1">not produced</td><td rowspan="1" colspan="1">
                      <bold>not produced</bold>
                    </td><td rowspan="1" colspan="1">distally subacute</td><td rowspan="1" colspan="1">absent</td><td rowspan="1" colspan="1">expanded</td><td rowspan="1" colspan="1">extending up to mid carpus</td><td rowspan="1" colspan="1">on pleonite 3 only</td><td rowspan="1" colspan="1">on pleonite 3 and urosomite 1</td><td rowspan="1" colspan="1">extended backwards but not in the form of acute tooth</td><td rowspan="1" colspan="1">61</td><td rowspan="1" colspan="1">Indian Ocean</td><td rowspan="1" colspan="1">Phuket Island (Thailand)</td><td rowspan="1" colspan="1">
                      <xref ref-type="bibr" rid="B32">Lowry and Stoddart 2002a</xref>
                    </td></tr><tr><td rowspan="1" colspan="1"><italic><tp:taxon-name><tp:taxon-name-part taxon-name-part-type="genus" reg="Lepidepecreum">Lepidepecreum</tp:taxon-name-part> <tp:taxon-name-part taxon-name-part-type="species" reg="baudini">baudini</tp:taxon-name-part></tp:taxon-name></italic> Lowry &amp; Stoddart, 2002</td><td rowspan="1" colspan="1">1/2</td><td rowspan="1" colspan="1">not produced</td><td rowspan="1" colspan="1">
                      <bold>not produced</bold>
                    </td><td rowspan="1" colspan="1">distally subacute</td><td rowspan="1" colspan="1">absent</td><td rowspan="1" colspan="1">expanded</td><td rowspan="1" colspan="1">extending up to the end of carpus</td><td rowspan="1" colspan="1">on pleonites 2 and 3</td><td rowspan="1" colspan="1">on pleonites 2, 3 and urosomite 1</td><td rowspan="1" colspan="1">
                      <bold>acutely produced</bold>
                    </td><td rowspan="1" colspan="1">1840</td><td rowspan="1" colspan="1">SW Pacific</td><td rowspan="1" colspan="1">Point Hicks, Australia</td><td rowspan="1" colspan="1">
                      <xref ref-type="bibr" rid="B33">Lowry and Stoddart 2002b</xref>
                    </td></tr><tr><td rowspan="1" colspan="1"><italic><tp:taxon-name><tp:taxon-name-part taxon-name-part-type="genus" reg="Lepidepecreum">Lepidepecreum</tp:taxon-name-part> <tp:taxon-name-part taxon-name-part-type="species" reg="californiensis">californiensis</tp:taxon-name-part></tp:taxon-name></italic> G. Vinogradov, 1994</td><td rowspan="1" colspan="1">3/4</td><td rowspan="1" colspan="1">
                      <bold>strongly produced</bold>
                    </td><td rowspan="1" colspan="1">
                      <bold>not produced</bold>
                    </td><td rowspan="1" colspan="1">distally acute</td><td rowspan="1" colspan="1">absent</td><td rowspan="1" colspan="1">
                      <bold>slightly expanded</bold>
                    </td><td rowspan="1" colspan="1">
                      <bold>not extending beyond merus</bold>
                    </td><td rowspan="1" colspan="1">on pereonites 5-7, pleonites and urosomite 1</td><td rowspan="1" colspan="1">on pereonites 5-7, pleonites and urosomite 1</td><td rowspan="1" colspan="1">rounded</td><td rowspan="1" colspan="1">2779</td><td rowspan="1" colspan="1">NE Pacific</td><td rowspan="1" colspan="1">Monterey Bay</td><td rowspan="1" colspan="1">
                      <xref ref-type="bibr" rid="B46">Vinogradov 1994</xref>
                    </td></tr><tr><td rowspan="1" colspan="1"><italic><tp:taxon-name><tp:taxon-name-part taxon-name-part-type="genus" reg="Lepidepecreum">Lepidepecreum</tp:taxon-name-part> <tp:taxon-name-part taxon-name-part-type="species" reg="cingulatum">cingulatum</tp:taxon-name-part></tp:taxon-name></italic> K.H. Barnard, 1932</td><td rowspan="1" colspan="1">1/2</td><td rowspan="1" colspan="1">not produced</td><td rowspan="1" colspan="1">unknown</td><td rowspan="1" colspan="1">distally subrectangular</td><td rowspan="1" colspan="1">present</td><td rowspan="1" colspan="1">expanded</td><td rowspan="1" colspan="1">
                      <bold>not extending beyond merus</bold>
                    </td><td rowspan="1" colspan="1">absent</td><td rowspan="1" colspan="1">absent</td><td rowspan="1" colspan="1">narrowly rounded</td><td rowspan="1" colspan="1">0-320</td><td rowspan="1" colspan="1">Antarctic</td><td rowspan="1" colspan="1">South Orkney Islands, Antarctic Peninsula</td><td rowspan="1" colspan="1"><xref ref-type="bibr" rid="B3">Barnard 1932</xref>; <xref ref-type="bibr" rid="B16">De Broyer et al. 2007</xref></td></tr><tr><td rowspan="1" colspan="1"><italic><tp:taxon-name><tp:taxon-name-part taxon-name-part-type="genus" reg="Lepidepecreum">Lepidepecreum</tp:taxon-name-part> <tp:taxon-name-part taxon-name-part-type="species" reg="clypeatum">clypeatum</tp:taxon-name-part></tp:taxon-name></italic> Chevreux, 1888</td><td rowspan="1" colspan="1">&gt; 3/4</td><td rowspan="1" colspan="1">
                      <bold>produced</bold>
                    </td><td rowspan="1" colspan="1">
                      <bold>not produced</bold>
                    </td><td rowspan="1" colspan="1">distally acute</td><td rowspan="1" colspan="1">absent</td><td rowspan="1" colspan="1">expanded</td><td rowspan="1" colspan="1">extending up to the end of carpus</td><td rowspan="1" colspan="1">present</td><td rowspan="1" colspan="1">on pleonite 3 and urosomite 1</td><td rowspan="1" colspan="1">
                      <bold>with tooth</bold>
                    </td><td rowspan="1" colspan="1">180</td><td rowspan="1" colspan="1">NE Atlantic</td><td rowspan="1" colspan="1">Isle of Groix, Bay of Biscay</td><td rowspan="1" colspan="1">
                      <xref ref-type="bibr" rid="B10">Chevreux 1888</xref>
                    </td></tr><tr><td rowspan="1" colspan="1"><italic><tp:taxon-name><tp:taxon-name-part taxon-name-part-type="genus" reg="Lepidepecreum">Lepidepecreum</tp:taxon-name-part> <tp:taxon-name-part taxon-name-part-type="species" reg="clypodentatum">clypodentatum</tp:taxon-name-part></tp:taxon-name></italic> J.L. Barnard, 1962</td><td rowspan="1" colspan="1">&gt; 3/4</td><td rowspan="1" colspan="1">
                      <bold>produced into rounded lobe</bold>
                    </td><td rowspan="1" colspan="1">
                      <bold>not produced</bold>
                    </td><td rowspan="1" colspan="1">distally subacute</td><td rowspan="1" colspan="1">absent</td><td rowspan="1" colspan="1">unknown</td><td rowspan="1" colspan="1">extending up to the end of carpus</td><td rowspan="1" colspan="1">on pleonites 1-3</td><td rowspan="1" colspan="1">on pleonites 1-3 and urosomite 1</td><td rowspan="1" colspan="1">
                      <bold>with tooth</bold>
                    </td><td rowspan="1" colspan="1">1861</td><td rowspan="1" colspan="1">SE Atlantic</td><td rowspan="1" colspan="1">Cape Basin</td><td rowspan="1" colspan="1">
                      <xref ref-type="bibr" rid="B8">Bonnier 1896</xref>
                    </td></tr><tr><td rowspan="1" colspan="1"><italic><tp:taxon-name><tp:taxon-name-part taxon-name-part-type="genus" reg="Lepidepecreum">Lepidepecreum</tp:taxon-name-part> <tp:taxon-name-part taxon-name-part-type="species" reg="comatum">comatum</tp:taxon-name-part></tp:taxon-name></italic> Gurjanova, 1962</td><td rowspan="1" colspan="1">2/3</td><td rowspan="1" colspan="1">
                      <bold>acutely produced</bold>
                    </td><td rowspan="1" colspan="1">
                      <bold>not produced</bold>
                    </td><td rowspan="1" colspan="1">
                      <bold>distally rounded</bold>
                    </td><td rowspan="1" colspan="1">present</td><td rowspan="1" colspan="1">expanded</td><td rowspan="1" colspan="1">
                      <bold>not extending beyond merus</bold>
                    </td><td rowspan="1" colspan="1">
                      <bold>on all pereonites, pleonites and urosomite 1</bold>
                    </td><td rowspan="1" colspan="1">on pereonites 3-7, pleonites 1-3 and urosomite 1</td><td rowspan="1" colspan="1">narrowly rounded</td><td rowspan="1" colspan="1">40-500</td><td rowspan="1" colspan="1">NW Pacific</td><td rowspan="1" colspan="1">Shikotan Island, Kuril Basin, Sea of Japan, Sakhalin, Promorie, Sea of Okhotsk</td><td rowspan="1" colspan="1">
                      <xref ref-type="bibr" rid="B21">Gurjanova 1962</xref>
                    </td></tr><tr><td rowspan="1" colspan="1"><italic><tp:taxon-name><tp:taxon-name-part taxon-name-part-type="genus" reg="Lepidepecreum">Lepidepecreum</tp:taxon-name-part> <tp:taxon-name-part taxon-name-part-type="species" reg="crenulatum">crenulatum</tp:taxon-name-part></tp:taxon-name></italic> Chevreux, 1925</td><td rowspan="1" colspan="1">3/4</td><td rowspan="1" colspan="1">not produced</td><td rowspan="1" colspan="1">
                      <bold>not produced</bold>
                    </td><td rowspan="1" colspan="1">distally subacute</td><td rowspan="1" colspan="1">present</td><td rowspan="1" colspan="1">expanded</td><td rowspan="1" colspan="1">extending almost up to the end of carpus</td><td rowspan="1" colspan="1">absent</td><td rowspan="1" colspan="1">on pleonite 3 and urosomite 1</td><td rowspan="1" colspan="1">narrowly rounded</td><td rowspan="1" colspan="1">80</td><td rowspan="1" colspan="1">NE Atlantic</td><td rowspan="1" colspan="1">Coast of Sahara</td><td rowspan="1" colspan="1">
                      <xref ref-type="bibr" rid="B11">Chevreux 1925</xref>
                    </td></tr><tr><td rowspan="1" colspan="1"><italic><tp:taxon-name><tp:taxon-name-part taxon-name-part-type="genus" reg="Lepidepecreum">Lepidepecreum</tp:taxon-name-part> <tp:taxon-name-part taxon-name-part-type="species" reg="crypticum">crypticum</tp:taxon-name-part></tp:taxon-name></italic> Ruffo &amp; Schiecke, 1977</td><td rowspan="1" colspan="1">3/4</td><td rowspan="1" colspan="1">
                      <bold>produced into rounded lobe</bold>
                    </td><td rowspan="1" colspan="1">
                      <bold>not produced</bold>
                    </td><td rowspan="1" colspan="1">large, distally rounded</td><td rowspan="1" colspan="1">present</td><td rowspan="1" colspan="1">expanded</td><td rowspan="1" colspan="1">
                      <bold>not extending beyond merus</bold>
                    </td><td rowspan="1" colspan="1">not pronounced</td><td rowspan="1" colspan="1">absent, pleonite 3 and urosomite 1 with rounded boss</td><td rowspan="1" colspan="1">rounded</td><td rowspan="1" colspan="1">4-10</td><td rowspan="1" colspan="1">Mediterranean</td><td rowspan="1" colspan="1">Central Mediterranean</td><td rowspan="1" colspan="1">
                      <xref ref-type="bibr" rid="B37">Ruffo and Schiecke 1977</xref>
                    </td></tr><tr><td rowspan="1" colspan="1"><italic><tp:taxon-name><tp:taxon-name-part taxon-name-part-type="genus" reg="Lepidepecreum">Lepidepecreum</tp:taxon-name-part> <tp:taxon-name-part taxon-name-part-type="species" reg="dampieri">dampieri</tp:taxon-name-part></tp:taxon-name></italic> Lowry &amp; Stoddart, 2002</td><td rowspan="1" colspan="1">1/2</td><td rowspan="1" colspan="1">not produced</td><td rowspan="1" colspan="1">
                      <bold>not produced</bold>
                    </td><td rowspan="1" colspan="1">distally subacute</td><td rowspan="1" colspan="1">absent</td><td rowspan="1" colspan="1">expanded</td><td rowspan="1" colspan="1">extending up to mid propodus</td><td rowspan="1" colspan="1">on pleonite 3 only</td><td rowspan="1" colspan="1">on pleonite 3 and urosomite 1</td><td rowspan="1" colspan="1">subquadrate</td><td rowspan="1" colspan="1">120-122</td><td rowspan="1" colspan="1">Indian Ocean</td><td rowspan="1" colspan="1">Western Australia</td><td rowspan="1" colspan="1">
                      <xref ref-type="bibr" rid="B33">Lowry and Stoddart 2002b</xref>
                    </td></tr><tr><td rowspan="1" colspan="1"><italic><tp:taxon-name><tp:taxon-name-part taxon-name-part-type="genus" reg="Lepidepecreum">Lepidepecreum</tp:taxon-name-part> <tp:taxon-name-part taxon-name-part-type="species" reg="eoum">eoum</tp:taxon-name-part></tp:taxon-name></italic> Gurjanova, 1938</td><td rowspan="1" colspan="1">2/3</td><td rowspan="1" colspan="1">
                      <bold>produced into rounded lobe</bold>
                    </td><td rowspan="1" colspan="1">
                      <bold>not produced</bold>
                    </td><td rowspan="1" colspan="1">distally subacute</td><td rowspan="1" colspan="1">present</td><td rowspan="1" colspan="1">expanded</td><td rowspan="1" colspan="1">
                      <bold>not extending beyond merus</bold>
                    </td><td rowspan="1" colspan="1">on pereonites 5-7, pleonites and urosomite 1</td><td rowspan="1" colspan="1">pronounced boss on urosomite 1</td><td rowspan="1" colspan="1">rounded</td><td rowspan="1" colspan="1">15</td><td rowspan="1" colspan="1">NW Pacific</td><td rowspan="1" colspan="1">Sea of Japan</td><td rowspan="1" colspan="1">
                      <xref ref-type="bibr" rid="B20">Gurjanova 1938</xref>
                    </td></tr><tr><td rowspan="1" colspan="1"><italic><tp:taxon-name><tp:taxon-name-part taxon-name-part-type="genus" reg="Lepidepecreum">Lepidepecreum</tp:taxon-name-part> <tp:taxon-name-part taxon-name-part-type="species" reg="flindersi">flindersi</tp:taxon-name-part></tp:taxon-name></italic> Lowry &amp; Stoddart, 2002</td><td rowspan="1" colspan="1">
                      <bold>1/3</bold>
                    </td><td rowspan="1" colspan="1">not produced</td><td rowspan="1" colspan="1">produced into rounded lobe</td><td rowspan="1" colspan="1">
                      <bold>distally rounded</bold>
                    </td><td rowspan="1" colspan="1">absent</td><td rowspan="1" colspan="1">expanded</td><td rowspan="1" colspan="1">extending beyond carpus</td><td rowspan="1" colspan="1">on pleonite 3 only</td><td rowspan="1" colspan="1">on pleonite 3 and urosomite 1</td><td rowspan="1" colspan="1">subquadrate</td><td rowspan="1" colspan="1">120</td><td rowspan="1" colspan="1">SW Pacific</td><td rowspan="1" colspan="1">Flinders island (Australia)</td><td rowspan="1" colspan="1">
                      <xref ref-type="bibr" rid="B33">Lowry and Stoddart 2002b</xref>
                    </td></tr><tr><td rowspan="1" colspan="1"><italic><tp:taxon-name><tp:taxon-name-part taxon-name-part-type="genus" reg="Lepidepecreum">Lepidepecreum</tp:taxon-name-part> <tp:taxon-name-part taxon-name-part-type="species" reg="foraminiferum">foraminiferum</tp:taxon-name-part></tp:taxon-name></italic> Stebbing, 1888</td><td rowspan="1" colspan="1">1/2</td><td rowspan="1" colspan="1">
                      <bold>produced</bold>
                    </td><td rowspan="1" colspan="1">
                      <bold>not produced</bold>
                    </td><td rowspan="1" colspan="1">long and narrow</td><td rowspan="1" colspan="1">absent</td><td rowspan="1" colspan="1">expanded</td><td rowspan="1" colspan="1">
                      <bold>not extending beyond merus</bold>
                    </td><td rowspan="1" colspan="1">
                      <bold>on all pereonites, pleonites and urosomite 1</bold>
                    </td><td rowspan="1" colspan="1">small on pleonites 1-3, large on urosomite 1</td><td rowspan="1" colspan="1">
                      <bold>with tooth</bold>
                    </td><td rowspan="1" colspan="1">232-716</td><td rowspan="1" colspan="1">Antarctic</td><td rowspan="1" colspan="1">Antarctic, Enderby Land, MacRobertson Shelf, Prydz Bay, sub-Antarctic: Kerguelen Island</td><td rowspan="1" colspan="1"><xref ref-type="bibr" rid="B44">Stebbing 1888</xref>; <xref ref-type="bibr" rid="B33">Lowry and Stoddart 2002b</xref></td></tr><tr><td rowspan="1" colspan="1"><italic><tp:taxon-name><tp:taxon-name-part taxon-name-part-type="genus" reg="Lepidepecreum">Lepidepecreum</tp:taxon-name-part> <tp:taxon-name-part taxon-name-part-type="species" reg="freycineti">freycineti</tp:taxon-name-part></tp:taxon-name></italic> Lowry &amp; Stoddart, 2002</td><td rowspan="1" colspan="1">
                      <bold>1/3</bold>
                    </td><td rowspan="1" colspan="1">
                      <bold>produced into rounded lobe</bold>
                    </td><td rowspan="1" colspan="1">
                      <bold>not produced</bold>
                    </td><td rowspan="1" colspan="1">distally subacute</td><td rowspan="1" colspan="1">absent</td><td rowspan="1" colspan="1">expanded</td><td rowspan="1" colspan="1">extending beyond merus</td><td rowspan="1" colspan="1">on pleonite 3 only</td><td rowspan="1" colspan="1">on pleonite 3 and urosomite 1</td><td rowspan="1" colspan="1">narrowly rounded</td><td rowspan="1" colspan="1">600-800</td><td rowspan="1" colspan="1">SW Pacific</td><td rowspan="1" colspan="1">Tasman Sea, Freycinet Peninsula</td><td rowspan="1" colspan="1">
                      <xref ref-type="bibr" rid="B33">Lowry and Stoddart 2002b</xref>
                    </td></tr><tr><td rowspan="1" colspan="1"><italic><tp:taxon-name><tp:taxon-name-part taxon-name-part-type="genus" reg="Lepidepecreum">Lepidepecreum</tp:taxon-name-part> <tp:taxon-name-part taxon-name-part-type="species" reg="garthi">garthi</tp:taxon-name-part></tp:taxon-name></italic> Hurley, 1963</td><td rowspan="1" colspan="1">2/3</td><td rowspan="1" colspan="1">
                      <bold>acutely produced</bold>
                    </td><td rowspan="1" colspan="1">
                      <bold>not produced</bold>
                    </td><td rowspan="1" colspan="1">unknown</td><td rowspan="1" colspan="1">absent</td><td rowspan="1" colspan="1">
                      <bold>not expanded</bold>
                    </td><td rowspan="1" colspan="1">
                      <bold>not extending beyond merus</bold>
                    </td><td rowspan="1" colspan="1">
                      <bold>on all pereonites, pleonites and urosomite 1</bold>
                    </td><td rowspan="1" colspan="1">on pereonites 2-7, pleonites 1-3 and urosomite 1</td><td rowspan="1" colspan="1">subquadrate</td><td rowspan="1" colspan="1">320-402</td><td rowspan="1" colspan="1">NE Pacific</td><td rowspan="1" colspan="1">California</td><td rowspan="1" colspan="1">
                      <xref ref-type="bibr" rid="B24">Hurley 1963</xref>
                    </td></tr><tr><td rowspan="1" colspan="1"><italic><tp:taxon-name><tp:taxon-name-part taxon-name-part-type="genus" reg="Lepidepecreum">Lepidepecreum</tp:taxon-name-part> <tp:taxon-name-part taxon-name-part-type="species" reg="gurjanovae">gurjanovae</tp:taxon-name-part></tp:taxon-name></italic> Hurley, 1963</td><td rowspan="1" colspan="1">3/4</td><td rowspan="1" colspan="1">
                      <bold>produced into rounded lobe</bold>
                    </td><td rowspan="1" colspan="1">
                      <bold>not produced</bold>
                    </td><td rowspan="1" colspan="1">unknown</td><td rowspan="1" colspan="1">present</td><td rowspan="1" colspan="1">expanded</td><td rowspan="1" colspan="1">
                      <bold>not extending beyond merus</bold>
                    </td><td rowspan="1" colspan="1">
                      <bold>on pereonites, pleonites and urosomite 1</bold>
                    </td><td rowspan="1" colspan="1">small on all segments of the body, large on urosomite 1</td><td rowspan="1" colspan="1">
                      <bold>with tooth</bold>
                    </td><td rowspan="1" colspan="1">256-1829</td><td rowspan="1" colspan="1">NE Pacific</td><td rowspan="1" colspan="1">West coast of USA (33-50° )</td><td rowspan="1" colspan="1">
                      <xref ref-type="bibr" rid="B24">Hurley 1963</xref>
                    </td></tr><tr><td rowspan="1" colspan="1"><italic><tp:taxon-name><tp:taxon-name-part taxon-name-part-type="genus" reg="Lepidepecreum">Lepidepecreum</tp:taxon-name-part> <tp:taxon-name-part taxon-name-part-type="species" reg="hirayamai">hirayamai</tp:taxon-name-part></tp:taxon-name></italic> Lowry &amp; Stoddart, 2002</td><td rowspan="1" colspan="1">3/4</td><td rowspan="1" colspan="1">not produced</td><td rowspan="1" colspan="1">
                      <bold>not produced</bold>
                    </td><td rowspan="1" colspan="1">distally subacute</td><td rowspan="1" colspan="1">present</td><td rowspan="1" colspan="1">expanded</td><td rowspan="1" colspan="1">
                      <bold>not extending beyond merus</bold>
                    </td><td rowspan="1" colspan="1">absent</td><td rowspan="1" colspan="1">on urosomite 1 only</td><td rowspan="1" colspan="1">subquadrate</td><td rowspan="1" colspan="1">3-25</td><td rowspan="1" colspan="1">NW Pacific</td><td rowspan="1" colspan="1">East China Sea (west Kyushu Island)</td><td rowspan="1" colspan="1">
                      <xref ref-type="bibr" rid="B32">Lowry and Stoddart 2002a</xref>
                    </td></tr><tr><td rowspan="1" colspan="1"><italic><tp:taxon-name><tp:taxon-name-part taxon-name-part-type="genus" reg="Lepidepecreum">Lepidepecreum</tp:taxon-name-part> <tp:taxon-name-part taxon-name-part-type="species" reg="infissum">infissum</tp:taxon-name-part></tp:taxon-name></italic> Andres, 1983</td><td rowspan="1" colspan="1">entire</td><td rowspan="1" colspan="1">not produced</td><td rowspan="1" colspan="1">
                      <bold>not produced</bold>
                    </td><td rowspan="1" colspan="1">distally subacute</td><td rowspan="1" colspan="1">present</td><td rowspan="1" colspan="1">
                      <bold>slightly expanded</bold>
                    </td><td rowspan="1" colspan="1">
                      <bold>not extending beyond merus</bold>
                    </td><td rowspan="1" colspan="1">absent</td><td rowspan="1" colspan="1">absent</td><td rowspan="1" colspan="1">
                      <bold>with tooth</bold>
                    </td><td rowspan="1" colspan="1">113-765</td><td rowspan="1" colspan="1">Antarctic</td><td rowspan="1" colspan="1">Antarctica, Antarctic Peninsula, Amery Depression, MacRobertson Shelf, Prydz Bay</td><td rowspan="1" colspan="1"><xref ref-type="bibr" rid="B1">Andres 1983</xref>; <xref ref-type="bibr" rid="B33">Lowry and Stoddart 2002b</xref></td></tr><tr><td rowspan="1" colspan="1"><italic><tp:taxon-name><tp:taxon-name-part taxon-name-part-type="genus" reg="Lepidepecreum">Lepidepecreum</tp:taxon-name-part> <tp:taxon-name-part taxon-name-part-type="species" reg="kasatka">kasatka</tp:taxon-name-part></tp:taxon-name></italic> Gurjanova, 1962</td><td rowspan="1" colspan="1">3/4</td><td rowspan="1" colspan="1">not produced</td><td rowspan="1" colspan="1">
                      <bold>not produced</bold>
                    </td><td rowspan="1" colspan="1">distally subacute</td><td rowspan="1" colspan="1">present</td><td rowspan="1" colspan="1">expanded</td><td rowspan="1" colspan="1">
                      <bold>not extending beyond merus</bold>
                    </td><td rowspan="1" colspan="1">on pleonites 2, 3 and urosomite 1</td><td rowspan="1" colspan="1">on pleonites 2, 3 and urosomite 1</td><td rowspan="1" colspan="1">subquadrate</td><td rowspan="1" colspan="1">123-229</td><td rowspan="1" colspan="1">NW Pacific</td><td rowspan="1" colspan="1">Shikotan Island, Iturup Island, Kuril Islands</td><td rowspan="1" colspan="1">
                      <xref ref-type="bibr" rid="B21">Gurjanova 1962</xref>
                    </td></tr><tr><td rowspan="1" colspan="1"><italic><tp:taxon-name><tp:taxon-name-part taxon-name-part-type="genus" reg="Lepidepecreum">Lepidepecreum</tp:taxon-name-part> <tp:taxon-name-part taxon-name-part-type="species" reg="longicorne">longicorne</tp:taxon-name-part></tp:taxon-name></italic> (Spence Bate, 1862)</td><td rowspan="1" colspan="1">&gt; 3/4</td><td rowspan="1" colspan="1">
                      <bold>produced</bold>
                    </td><td rowspan="1" colspan="1">produced</td><td rowspan="1" colspan="1">
                      <bold>distally rounded</bold>
                    </td><td rowspan="1" colspan="1">present</td><td rowspan="1" colspan="1">expanded</td><td rowspan="1" colspan="1">
                      <bold>not extending beyond merus</bold>
                    </td><td rowspan="1" colspan="1">
                      <bold>on all pereonites, pleonites and urosomite 1</bold>
                    </td><td rowspan="1" colspan="1">on pleonite 3 and urosomite 1</td><td rowspan="1" colspan="1">subquadrate</td><td rowspan="1" colspan="1">0.3-70</td><td rowspan="1" colspan="1">N Atlantic, Mediterranean</td><td rowspan="1" colspan="1">British Isles, S Norway, Denmark, Mediterranean</td><td rowspan="1" colspan="1">
                      <xref ref-type="bibr" rid="B39">Sars 1891</xref>
                    </td></tr><tr><td rowspan="1" colspan="1"><italic><tp:taxon-name><tp:taxon-name-part taxon-name-part-type="genus" reg="Lepidepecreum">Lepidepecreum</tp:taxon-name-part> <tp:taxon-name-part taxon-name-part-type="species" reg="lukini">lukini</tp:taxon-name-part></tp:taxon-name></italic> (Budnikova, 1999)</td><td rowspan="1" colspan="1">2/3</td><td rowspan="1" colspan="1">
                      <bold>produced into rounded lobe</bold>
                    </td><td rowspan="1" colspan="1">
                      <bold>not produced</bold>
                    </td><td rowspan="1" colspan="1">
                      <bold>distally rounded</bold>
                    </td><td rowspan="1" colspan="1">present</td><td rowspan="1" colspan="1">expanded</td><td rowspan="1" colspan="1">
                      <bold>not extending beyond merus</bold>
                    </td><td rowspan="1" colspan="1">on urosomite 1 only</td><td rowspan="1" colspan="1">rounded boss on urosomite 1</td><td rowspan="1" colspan="1">subacute tooth</td><td rowspan="1" colspan="1">10-40</td><td rowspan="1" colspan="1">NW Pacific</td><td rowspan="1" colspan="1">Sakhalin, Moneron Island, Sea of Japan</td><td rowspan="1" colspan="1">
                      <xref ref-type="bibr" rid="B9">Budnikova 1999</xref>
                    </td></tr><tr><td rowspan="1" colspan="1"><italic><tp:taxon-name><tp:taxon-name-part taxon-name-part-type="genus" reg="Lepidepecreum">Lepidepecreum</tp:taxon-name-part> <tp:taxon-name-part taxon-name-part-type="species" reg="madagascarensis">madagascarensis</tp:taxon-name-part></tp:taxon-name></italic> Ledoyer, 1986</td><td rowspan="1" colspan="1">1/2</td><td rowspan="1" colspan="1">not produced</td><td rowspan="1" colspan="1">
                      <bold>not produced</bold>
                    </td><td rowspan="1" colspan="1">
                      <bold>distally rounded</bold>
                    </td><td rowspan="1" colspan="1">present</td><td rowspan="1" colspan="1">expanded</td><td rowspan="1" colspan="1">extending almost up to the end of merus</td><td rowspan="1" colspan="1">on pleonite 3 and urosomite 1</td><td rowspan="1" colspan="1">on pleonite 3 and urosomite 1</td><td rowspan="1" colspan="1">rounded</td><td rowspan="1" colspan="1">15 and sublittoral</td><td rowspan="1" colspan="1">Indian</td><td rowspan="1" colspan="1">Nosy Be, Madagascar</td><td rowspan="1" colspan="1">
                      <xref ref-type="bibr" rid="B29">Ledoyer 1986</xref>
                    </td></tr><tr><td rowspan="1" colspan="1"><italic><tp:taxon-name><tp:taxon-name-part taxon-name-part-type="genus" reg="Lepidepecreum">Lepidepecreum</tp:taxon-name-part> <tp:taxon-name-part taxon-name-part-type="species" reg="magdalenensis">magdalenensis</tp:taxon-name-part></tp:taxon-name></italic> (Shoemaker, 1942)</td><td rowspan="1" colspan="1">2/3</td><td rowspan="1" colspan="1">not produced</td><td rowspan="1" colspan="1">
                      <bold>not produced</bold>
                    </td><td rowspan="1" colspan="1">
                      <bold>distally rounded</bold>
                    </td><td rowspan="1" colspan="1">present</td><td rowspan="1" colspan="1">expanded</td><td rowspan="1" colspan="1">
                      <bold>not extending beyond merus</bold>
                    </td><td rowspan="1" colspan="1">absent</td><td rowspan="1" colspan="1">on urosomite 1 only</td><td rowspan="1" colspan="1">subquadrate</td><td rowspan="1" colspan="1">18-27</td><td rowspan="1" colspan="1">NE Pacific</td><td rowspan="1" colspan="1">MagdaIena Bay, California</td><td rowspan="1" colspan="1">
                      <xref ref-type="bibr" rid="B40">Shoemaker 1942</xref>
                    </td></tr><tr><td rowspan="1" colspan="1">
                      <bold><italic><tp:taxon-name><tp:taxon-name-part taxon-name-part-type="genus" reg="Lepidepecreum">Lepidepecreum</tp:taxon-name-part> <tp:taxon-name-part taxon-name-part-type="species" reg="myla">myla</tp:taxon-name-part></tp:taxon-name></italic> sp. nov. Wróblewski &amp; Jażdżewska, 2025</bold>
                    </td><td rowspan="1" colspan="1">
                      <bold>1/3</bold>
                    </td><td rowspan="1" colspan="1">
                      <bold>produced</bold>
                    </td><td rowspan="1" colspan="1">
                      <bold>not produced</bold>
                    </td><td rowspan="1" colspan="1">
                      <bold>distally rounded</bold>
                    </td><td rowspan="1" colspan="1">trace of eye visible as white spot</td><td rowspan="1" colspan="1">
                      <bold>not expanded</bold>
                    </td><td rowspan="1" colspan="1">
                      <bold>not extending beyond merus</bold>
                    </td><td rowspan="1" colspan="1">
                      <bold>on all pereonites, pleonites and urosomite 1</bold>
                    </td><td rowspan="1" colspan="1">
                      <bold>on pereonites 6-7, pleonites 1-3, urosomite 1</bold>
                    </td><td rowspan="1" colspan="1">
                      <bold>with tooth</bold>
                    </td><td rowspan="1" colspan="1">
                      <bold>4219</bold>
                    </td><td rowspan="1" colspan="1">
                      <bold>central E Pacific</bold>
                    </td><td rowspan="1" colspan="1">
                      <bold>Clarion-Clipperton Zone</bold>
                    </td><td rowspan="1" colspan="1">
                      <bold>present study</bold>
                    </td></tr><tr><td rowspan="1" colspan="1"><italic><tp:taxon-name><tp:taxon-name-part taxon-name-part-type="genus" reg="Lepidepecreum">Lepidepecreum</tp:taxon-name-part> <tp:taxon-name-part taxon-name-part-type="species" reg="nautilus">nautilus</tp:taxon-name-part></tp:taxon-name></italic> Gurjanova, 1962</td><td rowspan="1" colspan="1">3/4</td><td rowspan="1" colspan="1">
                      <bold>produced into rounded lobe</bold>
                    </td><td rowspan="1" colspan="1">
                      <bold>not produced</bold>
                    </td><td rowspan="1" colspan="1">distally subquadrate with small point</td><td rowspan="1" colspan="1">present</td><td rowspan="1" colspan="1">expanded</td><td rowspan="1" colspan="1">
                      <bold>not extending beyond merus</bold>
                    </td><td rowspan="1" colspan="1">on pereonites 5-7, pleonites and urosomite 1</td><td rowspan="1" colspan="1">rounded boss on pleonite 1 and urosomite 1</td><td rowspan="1" colspan="1">subquadrate</td><td rowspan="1" colspan="1">150-414</td><td rowspan="1" colspan="1">NW Pacific</td><td rowspan="1" colspan="1">Shikotan Island, Sea of Okhotsk</td><td rowspan="1" colspan="1">
                      <xref ref-type="bibr" rid="B21">Gurjanova 1962</xref>
                    </td></tr><tr><td rowspan="1" colspan="1"><italic><tp:taxon-name><tp:taxon-name-part taxon-name-part-type="genus" reg="Lepidepecreum">Lepidepecreum</tp:taxon-name-part> <tp:taxon-name-part taxon-name-part-type="species" reg="rostratum">rostratum</tp:taxon-name-part></tp:taxon-name></italic> Gurjanova, 1962</td><td rowspan="1" colspan="1">2/3</td><td rowspan="1" colspan="1">
                      <bold>acutely produced</bold>
                    </td><td rowspan="1" colspan="1">
                      <bold>not produced</bold>
                    </td><td rowspan="1" colspan="1">
                      <bold>distally rounded</bold>
                    </td><td rowspan="1" colspan="1">present</td><td rowspan="1" colspan="1">expanded</td><td rowspan="1" colspan="1">
                      <bold>not extending beyond merus</bold>
                    </td><td rowspan="1" colspan="1">on posterior pereonites and pleonite 1</td><td rowspan="1" colspan="1">on pereonite 7, pleonite 1 and urosomite 1</td><td rowspan="1" colspan="1">
                      <bold>with tooth</bold>
                    </td><td rowspan="1" colspan="1">414</td><td rowspan="1" colspan="1">NW Pacific</td><td rowspan="1" colspan="1">Shikotan Island</td><td rowspan="1" colspan="1">
                      <xref ref-type="bibr" rid="B21">Gurjanova 1962</xref>
                    </td></tr><tr><td rowspan="1" colspan="1"><italic><tp:taxon-name><tp:taxon-name-part taxon-name-part-type="genus" reg="Lepidepecreum">Lepidepecreum</tp:taxon-name-part> <tp:taxon-name-part taxon-name-part-type="species" reg="sagamiensis">sagamiensis</tp:taxon-name-part></tp:taxon-name></italic> Gamo, 1975</td><td rowspan="1" colspan="1">3/4</td><td rowspan="1" colspan="1">not produced</td><td rowspan="1" colspan="1">
                      <bold>not produced</bold>
                    </td><td rowspan="1" colspan="1">
                      <bold>distally rounded</bold>
                    </td><td rowspan="1" colspan="1">present</td><td rowspan="1" colspan="1">expanded</td><td rowspan="1" colspan="1">
                      <bold>not extending beyond merus</bold>
                    </td><td rowspan="1" colspan="1">
                      <bold>on all pereonites, pleonites and urosomite 1</bold>
                    </td><td rowspan="1" colspan="1">on all pereonites, pleosomites and urosomite 1</td><td rowspan="1" colspan="1">rounded</td><td rowspan="1" colspan="1">704</td><td rowspan="1" colspan="1">NW Pacific</td><td rowspan="1" colspan="1">Sagami Bay, NW Pacific</td><td rowspan="1" colspan="1">
                      <xref ref-type="bibr" rid="B17">Gamô 1975</xref>
                    </td></tr><tr><td rowspan="1" colspan="1"><italic><tp:taxon-name><tp:taxon-name-part taxon-name-part-type="genus" reg="Lepidepecreum">Lepidepecreum</tp:taxon-name-part> <tp:taxon-name-part taxon-name-part-type="species" reg="serraculum">serraculum</tp:taxon-name-part></tp:taxon-name></italic> Dalkey, 1998</td><td rowspan="1" colspan="1">3/4</td><td rowspan="1" colspan="1">
                      <bold>produced into rounded lobe</bold>
                    </td><td rowspan="1" colspan="1">
                      <bold>not produced</bold>
                    </td><td rowspan="1" colspan="1">
                      <bold>distally rounded</bold>
                    </td><td rowspan="1" colspan="1">present</td><td rowspan="1" colspan="1">expanded</td><td rowspan="1" colspan="1">
                      <bold>not extending beyond merus</bold>
                    </td><td rowspan="1" colspan="1">on pleonite 3 and urosomite 1</td><td rowspan="1" colspan="1">pronounced boss on urosomite 1</td><td rowspan="1" colspan="1">rounded</td><td rowspan="1" colspan="1">0-150</td><td rowspan="1" colspan="1">NE Pacific</td><td rowspan="1" colspan="1">California to Alaska</td><td rowspan="1" colspan="1">
                      <xref ref-type="bibr" rid="B14">Dalkey 1998</xref>
                    </td></tr><tr><td rowspan="1" colspan="1"><italic><tp:taxon-name><tp:taxon-name-part taxon-name-part-type="genus" reg="Lepidepecreum">Lepidepecreum</tp:taxon-name-part> <tp:taxon-name-part taxon-name-part-type="species" reg="serratum">serratum</tp:taxon-name-part></tp:taxon-name></italic> Stephensen, 1925</td><td rowspan="1" colspan="1">2/3</td><td rowspan="1" colspan="1">
                      <bold>acutely produced</bold>
                    </td><td rowspan="1" colspan="1">
                      <bold>not produced</bold>
                    </td><td rowspan="1" colspan="1">distally acute</td><td rowspan="1" colspan="1">absent</td><td rowspan="1" colspan="1">expanded</td><td rowspan="1" colspan="1">
                      <bold>not extending beyond merus</bold>
                    </td><td rowspan="1" colspan="1">on pereonites 5-7, pleonites and urosomite 1</td><td rowspan="1" colspan="1">on pereonites 5-7, pleonites and urosomite 1</td><td rowspan="1" colspan="1">rounded</td><td rowspan="1" colspan="1">320-900</td><td rowspan="1" colspan="1">NE Atlantic</td><td rowspan="1" colspan="1">SW Iceland, SW Faroes</td><td rowspan="1" colspan="1">
                      <xref ref-type="bibr" rid="B45">Stephensen 1925</xref>
                    </td></tr><tr><td rowspan="1" colspan="1"><italic><tp:taxon-name><tp:taxon-name-part taxon-name-part-type="genus" reg="Lepidepecreum">Lepidepecreum</tp:taxon-name-part> <tp:taxon-name-part taxon-name-part-type="species" reg="somchaii">somchaii</tp:taxon-name-part></tp:taxon-name></italic> Lowry &amp; Stoddart, 2002</td><td rowspan="1" colspan="1">3/4</td><td rowspan="1" colspan="1">
                      <bold>produced into rounded lobe</bold>
                    </td><td rowspan="1" colspan="1">produced into rounded lobe</td><td rowspan="1" colspan="1">distally subacute</td><td rowspan="1" colspan="1">present</td><td rowspan="1" colspan="1">expanded</td><td rowspan="1" colspan="1">
                      <bold>not extending beyond merus</bold>
                    </td><td rowspan="1" colspan="1">on urosomite 1 only</td><td rowspan="1" colspan="1">on urosomite 1 only</td><td rowspan="1" colspan="1">narrowly rounded</td><td rowspan="1" colspan="1">32-61</td><td rowspan="1" colspan="1">Indian</td><td rowspan="1" colspan="1">Phuket Island (Thailand)</td><td rowspan="1" colspan="1">
                      <xref ref-type="bibr" rid="B32">Lowry and Stoddart 2002a</xref>
                    </td></tr><tr><td rowspan="1" colspan="1"><italic><tp:taxon-name><tp:taxon-name-part taxon-name-part-type="genus" reg="Lepidepecreum">Lepidepecreum</tp:taxon-name-part> <tp:taxon-name-part taxon-name-part-type="species" reg="subclypeatum">subclypeatum</tp:taxon-name-part></tp:taxon-name></italic> Ruffo &amp; Schiecke, 1977</td><td rowspan="1" colspan="1">&gt; 3/4</td><td rowspan="1" colspan="1">
                      <bold>acutely produced</bold>
                    </td><td rowspan="1" colspan="1">acutely produced</td><td rowspan="1" colspan="1">distally subacute</td><td rowspan="1" colspan="1">absent</td><td rowspan="1" colspan="1">expanded</td><td rowspan="1" colspan="1">extending beyond merus</td><td rowspan="1" colspan="1">absent</td><td rowspan="1" colspan="1">on pleonite 3 and urosomite 1</td><td rowspan="1" colspan="1">subquadrate</td><td rowspan="1" colspan="1">203</td><td rowspan="1" colspan="1">Mediterranean</td><td rowspan="1" colspan="1">Adriatic Sea</td><td rowspan="1" colspan="1">
                      <xref ref-type="bibr" rid="B37">Ruffo and Schiecke 1977</xref>
                    </td></tr><tr><td rowspan="1" colspan="1"><italic><tp:taxon-name><tp:taxon-name-part taxon-name-part-type="genus" reg="Lepidepecreum">Lepidepecreum</tp:taxon-name-part> <tp:taxon-name-part taxon-name-part-type="species" reg="takeuchii">takeuchii</tp:taxon-name-part></tp:taxon-name></italic> Lowry &amp; Stoddart, 2002</td><td rowspan="1" colspan="1">3/4</td><td rowspan="1" colspan="1">
                      <bold>produced</bold>
                    </td><td rowspan="1" colspan="1">
                      <bold>not produced</bold>
                    </td><td rowspan="1" colspan="1">distally acute or subacute</td><td rowspan="1" colspan="1">present</td><td rowspan="1" colspan="1">expanded</td><td rowspan="1" colspan="1">
                      <bold>not extending beyond merus</bold>
                    </td><td rowspan="1" colspan="1">absent</td><td rowspan="1" colspan="1">pronounced rounded boss on urosomite 1</td><td rowspan="1" colspan="1">subquadrate</td><td rowspan="1" colspan="1">shallow waters (exact value not provided)</td><td rowspan="1" colspan="1">NW Pacific</td><td rowspan="1" colspan="1">Matsukawa-ura, Fukishima Prefecture, Japan</td><td rowspan="1" colspan="1">
                      <xref ref-type="bibr" rid="B32">Lowry and Stoddart 2002a</xref>
                    </td></tr><tr><td rowspan="1" colspan="1"><italic><tp:taxon-name><tp:taxon-name-part taxon-name-part-type="genus" reg="Lepidepecreum">Lepidepecreum</tp:taxon-name-part> <tp:taxon-name-part taxon-name-part-type="species" reg="tourville">tourville</tp:taxon-name-part></tp:taxon-name></italic> Lowry &amp; Stoddart, 2002</td><td rowspan="1" colspan="1">
                      <bold>1/3</bold>
                    </td><td rowspan="1" colspan="1">
                      <bold>produced</bold>
                    </td><td rowspan="1" colspan="1">
                      <bold>not produced</bold>
                    </td><td rowspan="1" colspan="1">distally subacute</td><td rowspan="1" colspan="1">absent</td><td rowspan="1" colspan="1">expanded</td><td rowspan="1" colspan="1">
                      <bold>not extending beyond merus</bold>
                    </td><td rowspan="1" colspan="1">on pleonites 1-3</td><td rowspan="1" colspan="1">on pleonites 1-3 and urosomite 1</td><td rowspan="1" colspan="1">subquadrate</td><td rowspan="1" colspan="1">996-1850</td><td rowspan="1" colspan="1">SW Pacific</td><td rowspan="1" colspan="1">Tasman Sea, Cape Tourville</td><td rowspan="1" colspan="1">
                      <xref ref-type="bibr" rid="B33">Lowry and Stoddart 2002b</xref>
                    </td></tr><tr><td rowspan="1" colspan="1"><italic><tp:taxon-name><tp:taxon-name-part taxon-name-part-type="genus" reg="Lepidepecreum">Lepidepecreum</tp:taxon-name-part> <tp:taxon-name-part taxon-name-part-type="species" reg="twalae">twalae</tp:taxon-name-part></tp:taxon-name></italic> Griffiths, 1974</td><td rowspan="1" colspan="1">3/4</td><td rowspan="1" colspan="1">not produced</td><td rowspan="1" colspan="1">
                      <bold>not produced</bold>
                    </td><td rowspan="1" colspan="1">
                      <bold>distally rounded</bold>
                    </td><td rowspan="1" colspan="1">present</td><td rowspan="1" colspan="1">expanded</td><td rowspan="1" colspan="1">
                      <bold>not extending beyond merus</bold>
                    </td><td rowspan="1" colspan="1">absent</td><td rowspan="1" colspan="1">on urosomite 1 only</td><td rowspan="1" colspan="1">narrowly rounded</td><td rowspan="1" colspan="1">121</td><td rowspan="1" colspan="1">Indian</td><td rowspan="1" colspan="1">South of S Africa</td><td rowspan="1" colspan="1">
                      <xref ref-type="bibr" rid="B19">Griffiths 1974</xref>
                    </td></tr><tr><td rowspan="1" colspan="1"><italic><tp:taxon-name><tp:taxon-name-part taxon-name-part-type="genus" reg="Lepidepecreum">Lepidepecreum</tp:taxon-name-part> <tp:taxon-name-part taxon-name-part-type="species" reg="typhlops">typhlops</tp:taxon-name-part></tp:taxon-name></italic> Bonnier, 1896</td><td rowspan="1" colspan="1">3/4</td><td rowspan="1" colspan="1">
                      <bold>produced into rounded lobe</bold>
                    </td><td rowspan="1" colspan="1">
                      <bold>not produced</bold>
                    </td><td rowspan="1" colspan="1">
                      <bold>distally rounded</bold>
                    </td><td rowspan="1" colspan="1">absent</td><td rowspan="1" colspan="1">unknown</td><td rowspan="1" colspan="1">
                      <bold>not extending beyond merus</bold>
                    </td><td rowspan="1" colspan="1">absent</td><td rowspan="1" colspan="1">on urosomite 1 only</td><td rowspan="1" colspan="1">unknown</td><td rowspan="1" colspan="1">650-950</td><td rowspan="1" colspan="1">NE Atlantic</td><td rowspan="1" colspan="1">bay of Biscay, SW Faroes</td><td rowspan="1" colspan="1"><xref ref-type="bibr" rid="B8">Bonnier 1896</xref>; <xref ref-type="bibr" rid="B45">Stephensen 1925</xref></td></tr><tr><td rowspan="1" colspan="1"><italic><tp:taxon-name><tp:taxon-name-part taxon-name-part-type="genus" reg="Lepidepecreum">Lepidepecreum</tp:taxon-name-part> <tp:taxon-name-part taxon-name-part-type="species" reg="umbo">umbo</tp:taxon-name-part></tp:taxon-name></italic> (Goës, 1866)</td><td rowspan="1" colspan="1">&gt; 3/4</td><td rowspan="1" colspan="1">
                      <bold>produced</bold>
                    </td><td rowspan="1" colspan="1">
                      <bold>not produced</bold>
                    </td><td rowspan="1" colspan="1">distally acute</td><td rowspan="1" colspan="1">present</td><td rowspan="1" colspan="1">
                      <bold>not expanded</bold>
                    </td><td rowspan="1" colspan="1">
                      <bold>not extending beyond merus</bold>
                    </td><td rowspan="1" colspan="1">present, more pronounced on posterior segments</td><td rowspan="1" colspan="1">
                      <bold>on pereonites 6-7, pleonites 1-3, urosomite 1</bold>
                    </td><td rowspan="1" colspan="1">rounded</td><td rowspan="1" colspan="1">20-630</td><td rowspan="1" colspan="1">NE Atlantic</td><td rowspan="1" colspan="1">N Norway, Iceland, Spitsbergen</td><td rowspan="1" colspan="1"><xref ref-type="bibr" rid="B18">Goës 1866</xref>; <xref ref-type="bibr" rid="B39">Sars 1891</xref><xref ref-type="bibr" rid="B45">Stephensen 1925</xref></td></tr><tr><td rowspan="1" colspan="1"><italic><tp:taxon-name><tp:taxon-name-part taxon-name-part-type="genus" reg="Lepidepecreum">Lepidepecreum</tp:taxon-name-part> <tp:taxon-name-part taxon-name-part-type="species" reg="urometacarinatum">urometacarinatum</tp:taxon-name-part></tp:taxon-name></italic> Andres, 1985</td><td rowspan="1" colspan="1">&lt; 1/4</td><td rowspan="1" colspan="1">
                      <bold>produced</bold>
                    </td><td rowspan="1" colspan="1">
                      <bold>not produced</bold>
                    </td><td rowspan="1" colspan="1">distally acute</td><td rowspan="1" colspan="1">present</td><td rowspan="1" colspan="1">
                      <bold>slightly expanded</bold>
                    </td><td rowspan="1" colspan="1">
                      <bold>not extending beyond merus</bold>
                    </td><td rowspan="1" colspan="1">on pleonite 3 only</td><td rowspan="1" colspan="1">absent</td><td rowspan="1" colspan="1">
                      <bold>with tooth</bold>
                    </td><td rowspan="1" colspan="1">100-806</td><td rowspan="1" colspan="1">Antarctic</td><td rowspan="1" colspan="1">Antarctica, Scotia Sea, Antarctic peninsula, Weddell Sea, off Enderby Land</td><td rowspan="1" colspan="1"><xref ref-type="bibr" rid="B1">Andres 1983</xref>, <xref ref-type="bibr" rid="B2">1985</xref>; <xref ref-type="bibr" rid="B22">Havermans et al. 2018</xref>; <xref ref-type="bibr" rid="B33">Lowry and Stoddart 2002b</xref></td></tr><tr><td rowspan="1" colspan="1"><italic><tp:taxon-name><tp:taxon-name-part taxon-name-part-type="genus" reg="Lepidepecreum">Lepidepecreum</tp:taxon-name-part> <tp:taxon-name-part taxon-name-part-type="species" reg="vitjazi">vitjazi</tp:taxon-name-part></tp:taxon-name></italic> Gurjanova, 1962</td><td rowspan="1" colspan="1">3/4</td><td rowspan="1" colspan="1">
                      <bold>produced into rounded lobe</bold>
                    </td><td rowspan="1" colspan="1">
                      <bold>not produced</bold>
                    </td><td rowspan="1" colspan="1">
                      <bold>distally rounded</bold>
                    </td><td rowspan="1" colspan="1">present</td><td rowspan="1" colspan="1">expanded</td><td rowspan="1" colspan="1">
                      <bold>not extending beyond merus</bold>
                    </td><td rowspan="1" colspan="1">on pleonite 3 and urosomite 1</td><td rowspan="1" colspan="1">on urosomite 1 only</td><td rowspan="1" colspan="1">
                      <bold>with tooth</bold>
                    </td><td rowspan="1" colspan="1">40</td><td rowspan="1" colspan="1">NW Pacific</td><td rowspan="1" colspan="1">Bering Sea</td><td rowspan="1" colspan="1">
                      <xref ref-type="bibr" rid="B21">Gurjanova 1962</xref>
                    </td></tr></tbody></table></table-wrap><p>Five species of <italic><tp:taxon-name><tp:taxon-name-part taxon-name-part-type="genus" reg="Lepidepecreum">Lepidepecreum</tp:taxon-name-part></tp:taxon-name></italic> have been recorded at depths below 1000 m: <italic><tp:taxon-name><tp:taxon-name-part taxon-name-part-type="genus" reg="Lepidepecreum">L.</tp:taxon-name-part> <tp:taxon-name-part taxon-name-part-type="species" reg="baudini">baudini</tp:taxon-name-part></tp:taxon-name></italic> (1840–2500 m), <italic><tp:taxon-name><tp:taxon-name-part taxon-name-part-type="genus" reg="Lepidepecreum">L.</tp:taxon-name-part> <tp:taxon-name-part taxon-name-part-type="species" reg="californiensis">californiensis</tp:taxon-name-part></tp:taxon-name></italic> (2779 m), <italic><tp:taxon-name><tp:taxon-name-part taxon-name-part-type="genus" reg="Lepidepecreum">L.</tp:taxon-name-part> <tp:taxon-name-part taxon-name-part-type="species" reg="clypodentatum">clypodentatum</tp:taxon-name-part></tp:taxon-name></italic> (1861 m), <italic><tp:taxon-name><tp:taxon-name-part taxon-name-part-type="genus" reg="Lepidepecreum">L.</tp:taxon-name-part> <tp:taxon-name-part taxon-name-part-type="species" reg="gurjanovae">gurjanovae</tp:taxon-name-part></tp:taxon-name></italic> (256–1829 m), and <italic><tp:taxon-name><tp:taxon-name-part taxon-name-part-type="genus" reg="Lepidepecreum">L.</tp:taxon-name-part> <tp:taxon-name-part taxon-name-part-type="species" reg="tourville">tourville</tp:taxon-name-part></tp:taxon-name></italic> (996–1850 m) (<xref ref-type="bibr" rid="B4">Barnard 1962</xref>; <xref ref-type="bibr" rid="B24">Hurley 1963</xref>; <xref ref-type="bibr" rid="B46">Vinogradov 1994</xref>; <xref ref-type="bibr" rid="B33">Lowry and Stoddart 2002b</xref>; Table <xref ref-type="table" rid="T1">1</xref>). The current finding of <italic><tp:taxon-name><tp:taxon-name-part taxon-name-part-type="genus" reg="Lepidepecreum">L.</tp:taxon-name-part> <tp:taxon-name-part taxon-name-part-type="species" reg="myla">myla</tp:taxon-name-part></tp:taxon-name></italic> sp. nov. at the depth of 4219 m provides the first abyssal and the deepest record of the genus worldwide.</p><p>Only two of all 38 described <italic><tp:taxon-name><tp:taxon-name-part taxon-name-part-type="genus" reg="Lepidepecreum">Lepidepecreum</tp:taxon-name-part></tp:taxon-name></italic> species have been barcoded: <italic><tp:taxon-name><tp:taxon-name-part taxon-name-part-type="genus" reg="Lepidepecreum">L.</tp:taxon-name-part> <tp:taxon-name-part taxon-name-part-type="species" reg="gurjanovae">gurjanovae</tp:taxon-name-part></tp:taxon-name></italic> (sequence ID: BHAK663-18, not associated with a publication, only available in <abbrev xmlns:xlink="http://www.w3.org/1999/xlink" xlink:title="Barcode of Life Data Systems" xlink:type="simple">BOLD</abbrev>) and <italic><tp:taxon-name><tp:taxon-name-part taxon-name-part-type="genus" reg="Lepidepecreum">L.</tp:taxon-name-part> <tp:taxon-name-part taxon-name-part-type="species" reg="urometacarinatum">urometacarinatum</tp:taxon-name-part></tp:taxon-name></italic> (<ext-link xmlns:xlink="http://www.w3.org/1999/xlink" xlink:href="MH825748.1" ext-link-type="gen" xlink:type="simple">MH825748.1</ext-link>; <xref ref-type="bibr" rid="B22">Havermans et al. 2018</xref>). The molecular distance of <italic><tp:taxon-name><tp:taxon-name-part taxon-name-part-type="genus" reg="Lepidepecreum">L.</tp:taxon-name-part> <tp:taxon-name-part taxon-name-part-type="species" reg="myla">myla</tp:taxon-name-part></tp:taxon-name></italic> sp. nov. to these two species exceeds 17% of p-distance (17.2% to <italic><tp:taxon-name><tp:taxon-name-part taxon-name-part-type="genus" reg="Lepidepecreum">L.</tp:taxon-name-part> <tp:taxon-name-part taxon-name-part-type="species" reg="gurjanovae">gurjanovae</tp:taxon-name-part></tp:taxon-name></italic> and 17.4% to <italic><tp:taxon-name><tp:taxon-name-part taxon-name-part-type="genus" reg="Lepidepecreum">L.</tp:taxon-name-part> <tp:taxon-name-part taxon-name-part-type="species" reg="urometacarinatum">urometacarinatum</tp:taxon-name-part></tp:taxon-name></italic>). It is worth noting that also between the two formerly described species the p-distance reaches 15.7%. One could expect higher molecular similarity of <italic><tp:taxon-name><tp:taxon-name-part taxon-name-part-type="genus" reg="Lepidepecreum">L.</tp:taxon-name-part> <tp:taxon-name-part taxon-name-part-type="species" reg="gurjanovae">gurjanovae</tp:taxon-name-part></tp:taxon-name></italic> and <italic><tp:taxon-name><tp:taxon-name-part taxon-name-part-type="genus" reg="Lepidepecreum">L.</tp:taxon-name-part> <tp:taxon-name-part taxon-name-part-type="species" reg="myla">myla</tp:taxon-name-part></tp:taxon-name></italic> as both species were collected in the North East Pacific and the former species is recognised to inhabit bathyal depths (256–1829 m; <xref ref-type="bibr" rid="B24">Hurley 1963</xref>). However, it must be underlined that the barcoded individual identified as <italic><tp:taxon-name><tp:taxon-name-part taxon-name-part-type="genus" reg="Lepidepecreum">L.</tp:taxon-name-part> <tp:taxon-name-part taxon-name-part-type="species" reg="gurjanovae">gurjanovae</tp:taxon-name-part></tp:taxon-name></italic> was collected in British Columbia at the depth of only 13 m and may be a misidentification.</p></tp:treatment-sec><ref-list><ref id="B35"><mixed-citation xmlns:xlink="http://www.w3.org/1999/xlink" xlink:type="simple">Pleijel F, Jondelius U, Norlinder E, Nygren A, Oxelman B, Schander C, Sundberg P, Thollesson M (2008) Phylogenies without roots? A plea for the use of vouchers in molecular phylogenetic studies. Molecular Phylogenetics and Evolution 48(1): 369–371. <ext-link xlink:href="10.1016/j.ympev.2008.03.024" ext-link-type="doi" xlink:type="simple">https://doi.org/10.1016/j.ympev.2008.03.024</ext-link></mixed-citation></ref><ref id="B21"><mixed-citation xmlns:xlink="http://www.w3.org/1999/xlink" xlink:type="simple">Gurjanova E (1962) Amphipods of the northern part of Pacific Ocean (<tp:taxon-name><tp:taxon-name-part taxon-name-part-type="order">Amphipoda</tp:taxon-name-part></tp:taxon-name>, <tp:taxon-name><tp:taxon-name-part taxon-name-part-type="suborder">Gammaridea</tp:taxon-name-part></tp:taxon-name>). Part 1. Opredeliteli po faune SSSR. Akademiia Nauk SSSR 74: 1–440. [In Russian]</mixed-citation></ref><ref id="B32"><mixed-citation xmlns:xlink="http://www.w3.org/1999/xlink" xlink:type="simple">Lowry J, Stoddart H (2002a) First records of lysianassoid amphipods (<tp:taxon-name><tp:taxon-name-part taxon-name-part-type="subphylum">Crustacea</tp:taxon-name-part></tp:taxon-name>) from the Andaman Sea. Phuket Marine Biological Center Special Publication 23(1): 165–188.</mixed-citation></ref><ref id="B33"><mixed-citation xmlns:xlink="http://www.w3.org/1999/xlink" xlink:type="simple">Lowry JK, Stoddart HE (2002b) The lysianassoid amphipod genera <italic><tp:taxon-name><tp:taxon-name-part taxon-name-part-type="genus">Lepidepecreoides</tp:taxon-name-part></tp:taxon-name></italic> and <italic><tp:taxon-name><tp:taxon-name-part taxon-name-part-type="genus">Lepidepecreum</tp:taxon-name-part></tp:taxon-name></italic> in southern waters (<tp:taxon-name><tp:taxon-name-part taxon-name-part-type="subphylum">Crustacea</tp:taxon-name-part></tp:taxon-name>: <tp:taxon-name><tp:taxon-name-part taxon-name-part-type="family">Lysianassidae</tp:taxon-name-part></tp:taxon-name>: <tp:taxon-name><tp:taxon-name-part taxon-name-part-type="subfamily">Tryphosinae</tp:taxon-name-part></tp:taxon-name>). Records of the Australian Museum 54(3): 335–364. <ext-link xlink:href="10.3853/j.0067-1975.54.2002.1329" ext-link-type="doi" xlink:type="simple">https://doi.org/10.3853/j.0067-1975.54.2002.1329</ext-link></mixed-citation></ref><ref id="B46"><mixed-citation xmlns:xlink="http://www.w3.org/1999/xlink" xlink:type="simple">Vinogradov GM (1994) Amphipods from Deep Fields and nearby common benthic communities of the northern and eastern Pacific. Transactions of the P.P. Shirshov Institute of Oceanology. 131: 100–125. [in Russian]</mixed-citation></ref><ref id="B3"><mixed-citation xmlns:xlink="http://www.w3.org/1999/xlink" xlink:type="simple">Barnard KH (1932) <tp:taxon-name><tp:taxon-name-part taxon-name-part-type="order">Amphipoda</tp:taxon-name-part></tp:taxon-name>. Discovery Reports 5: 1–326. <ext-link xlink:href="10.5962/bhl.part.27664" ext-link-type="doi" xlink:type="simple">https://doi.org/10.5962/bhl.part.27664</ext-link></mixed-citation></ref><ref id="B16"><mixed-citation xmlns:xlink="http://www.w3.org/1999/xlink" xlink:type="simple">De Broyer C, Lowry JK, Jazdzewski K, Robert H (2007) Catalogue of the Gammaridean and Corophiidean <tp:taxon-name><tp:taxon-name-part taxon-name-part-type="order">Amphipoda</tp:taxon-name-part></tp:taxon-name> (<tp:taxon-name><tp:taxon-name-part taxon-name-part-type="subphylum">Crustacea</tp:taxon-name-part></tp:taxon-name>) of the Southern Ocean, with distribution and ecological data. In: De Broyer C (Еd.). Census of Antarctic Marine Life: Synopsis of the <tp:taxon-name><tp:taxon-name-part taxon-name-part-type="order">Amphipoda</tp:taxon-name-part></tp:taxon-name> of the Southern Ocean. Vol. I. Bulletin de l’Institut royal des Sciences naturelles de Belgique, Biologie. 77, suppl. 1: 1–325.</mixed-citation></ref><ref id="B10"><mixed-citation xmlns:xlink="http://www.w3.org/1999/xlink" xlink:type="simple">Chevreux E (1888) Sur quelques crustacés amphipodes provenant d’un dragage de l’Hirondelle au large de Lorient. Bulletin de la Société Zoologique de France 13: 39–42.</mixed-citation></ref><ref id="B8"><mixed-citation xmlns:xlink="http://www.w3.org/1999/xlink" xlink:type="simple">Bonnier J (1896) Édriophthalmes. In: Koehler, R., Résultats scientifiques de la campagne du “Caudan” dans le Golfe de Gascogne. Edriophthalmes. Annales de l’Université de Lyon 26: 527–689.</mixed-citation></ref><ref id="B11"><mixed-citation xmlns:xlink="http://www.w3.org/1999/xlink" xlink:type="simple">Chevreux E (1925) Voyage de la goelette “Melita” aux Canaries et au Senegal (1889–1890). Amphipodes I. Gammariens. Bulletin de la Société Zoologique de France 50: 278–311.</mixed-citation></ref><ref id="B37"><mixed-citation xmlns:xlink="http://www.w3.org/1999/xlink" xlink:type="simple">Ruffo S, Schiecke U (1977) Le specie Mediterranee del genere <italic><tp:taxon-name><tp:taxon-name-part taxon-name-part-type="genus">Lepidepecreum</tp:taxon-name-part></tp:taxon-name></italic> Bate and Westwood (<tp:taxon-name><tp:taxon-name-part taxon-name-part-type="order">Amphipoda</tp:taxon-name-part></tp:taxon-name>, <tp:taxon-name><tp:taxon-name-part taxon-name-part-type="family">Lysianassidae</tp:taxon-name-part></tp:taxon-name>). Bolletino del Museo Civico di Storia Naturale di Verona 4: 429–447.</mixed-citation></ref><ref id="B20"><mixed-citation xmlns:xlink="http://www.w3.org/1999/xlink" xlink:type="simple">Gurjanova E (1938) <tp:taxon-name><tp:taxon-name-part taxon-name-part-type="order">Amphipoda</tp:taxon-name-part></tp:taxon-name>, <tp:taxon-name><tp:taxon-name-part taxon-name-part-type="superfamily">Gammaroidea</tp:taxon-name-part></tp:taxon-name> of Siaukhu Bay and Sudzukhe Bay (Japan Sea). Reports of the Japan Sea Hydrobiological Expedition of the Zoological Institute of the Academy of Sciences USSR in 1934 1: 241–404. [in Russian]</mixed-citation></ref><ref id="B44"><mixed-citation xmlns:xlink="http://www.w3.org/1999/xlink" xlink:type="simple">Stebbing TRR (1888) Report on the <tp:taxon-name><tp:taxon-name-part taxon-name-part-type="order">Amphipoda</tp:taxon-name-part></tp:taxon-name> collected by H.M.S. Challenger during the years 1873–1876. Zoology. 29 (part 67): i-xxiv, 1–1737.</mixed-citation></ref><ref id="B24"><mixed-citation xmlns:xlink="http://www.w3.org/1999/xlink" xlink:type="simple">Hurley DE (1963) <tp:taxon-name><tp:taxon-name-part taxon-name-part-type="order">Amphipoda</tp:taxon-name-part></tp:taxon-name> of the family <tp:taxon-name><tp:taxon-name-part taxon-name-part-type="family">Lysianassidae</tp:taxon-name-part></tp:taxon-name> from the west coast of North and Central America. Allan Hancock Foundation Publications, Occasional Paper 25: 1–160.</mixed-citation></ref><ref id="B1"><mixed-citation xmlns:xlink="http://www.w3.org/1999/xlink" xlink:type="simple">Andres HG (1983) Die <tp:taxon-name><tp:taxon-name-part taxon-name-part-type="suborder">Gammaridea</tp:taxon-name-part></tp:taxon-name> (<tp:taxon-name><tp:taxon-name-part taxon-name-part-type="subphylum">Crustacea</tp:taxon-name-part></tp:taxon-name>: <tp:taxon-name><tp:taxon-name-part taxon-name-part-type="order">Amphipoda</tp:taxon-name-part></tp:taxon-name>) der Deutschen Antarktis-Expeditionen 1975/76 und 1977/78. 3. <tp:taxon-name><tp:taxon-name-part taxon-name-part-type="family">Lysianassidae</tp:taxon-name-part></tp:taxon-name>. Mitteilungen aus dem Hamburgischen Zoologischen Museum und Institut 80: 183–220.</mixed-citation></ref><ref id="B39"><mixed-citation xmlns:xlink="http://www.w3.org/1999/xlink" xlink:type="simple">Sars GO (1891) <tp:taxon-name><tp:taxon-name-part taxon-name-part-type="order">Amphipoda</tp:taxon-name-part></tp:taxon-name>. Part V. <tp:taxon-name><tp:taxon-name-part taxon-name-part-type="family">Lysianassidae</tp:taxon-name-part></tp:taxon-name> (Concluded). An account of the <tp:taxon-name><tp:taxon-name-part taxon-name-part-type="subphylum">Crustacea</tp:taxon-name-part></tp:taxon-name> of Norway, with short descriptions and figures of all the species. Cammermeyer, Christiana (Oslo) I: 93-120. [pls 33-40] <ext-link xlink:href="10.5962/bhl.title.1164" ext-link-type="doi" xlink:type="simple">https://doi.org/10.5962/bhl.title.1164</ext-link></mixed-citation></ref><ref id="B9"><mixed-citation xmlns:xlink="http://www.w3.org/1999/xlink" xlink:type="simple">Budnikova LL (1999) Two new lysianassid species (<tp:taxon-name><tp:taxon-name-part taxon-name-part-type="order">Amphipoda</tp:taxon-name-part></tp:taxon-name>, <tp:taxon-name><tp:taxon-name-part taxon-name-part-type="suborder">Gammaridea</tp:taxon-name-part></tp:taxon-name>) from coastal waters of west Sakhalin, Sea of Japan. Publications of the Seto Marine Biological Laboratory 38(5): 237–253. <ext-link xlink:href="10.5134/176284" ext-link-type="doi" xlink:type="simple">https://doi.org/10.5134/176284</ext-link></mixed-citation></ref><ref id="B29"><mixed-citation xmlns:xlink="http://www.w3.org/1999/xlink" xlink:type="simple">Ledoyer M (1986) Crustacés Amphipodes Gammariens. Familles des <tp:taxon-name><tp:taxon-name-part taxon-name-part-type="family">Haustoriidae</tp:taxon-name-part></tp:taxon-name> à <tp:taxon-name><tp:taxon-name-part taxon-name-part-type="family">Vitjazianidae</tp:taxon-name-part></tp:taxon-name>. Faune de Madagascar 59(2): 599–1112.</mixed-citation></ref><ref id="B40"><mixed-citation xmlns:xlink="http://www.w3.org/1999/xlink" xlink:type="simple">Shoemaker CR (1942) Amphipod crustaceans collected on the Presidential Cruise of 1938. Smithsonian Miscellaneous Collections 101(11): 1–52.</mixed-citation></ref><ref id="B17"><mixed-citation xmlns:xlink="http://www.w3.org/1999/xlink" xlink:type="simple">Gamô S (1975) A new gammaridean <tp:taxon-name><tp:taxon-name-part taxon-name-part-type="order">Amphipoda</tp:taxon-name-part></tp:taxon-name>, <italic><tp:taxon-name><tp:taxon-name-part taxon-name-part-type="genus">Lepidepecreum</tp:taxon-name-part> <tp:taxon-name-part taxon-name-part-type="species">sagamiensis</tp:taxon-name-part></tp:taxon-name></italic> sp. nov. from Sagami Bay. Proceedings of the Japanese Society of Systematic Zoology 11: 32–35.</mixed-citation></ref><ref id="B14"><mixed-citation xmlns:xlink="http://www.w3.org/1999/xlink" xlink:type="simple">Dalkey A (1998) A new species of amphipod (<tp:taxon-name><tp:taxon-name-part taxon-name-part-type="subphylum">Crustacea</tp:taxon-name-part></tp:taxon-name>: <tp:taxon-name><tp:taxon-name-part taxon-name-part-type="order">Amphipoda</tp:taxon-name-part></tp:taxon-name>: <tp:taxon-name><tp:taxon-name-part taxon-name-part-type="superfamily">Lysianassoidea</tp:taxon-name-part></tp:taxon-name>) from the Pacific Coast of North America. Proceedings of the Biological Society of Washington 111(3): 621–626.</mixed-citation></ref><ref id="B45"><mixed-citation xmlns:xlink="http://www.w3.org/1999/xlink" xlink:type="simple">Stephensen K (1925) <tp:taxon-name><tp:taxon-name-part taxon-name-part-type="subphylum">Crustacea</tp:taxon-name-part></tp:taxon-name><tp:taxon-name><tp:taxon-name-part taxon-name-part-type="class">Malacostraca</tp:taxon-name-part></tp:taxon-name> VI (<tp:taxon-name><tp:taxon-name-part taxon-name-part-type="order">Amphipoda</tp:taxon-name-part></tp:taxon-name> II). Danish Ingolf Expedition 3(9): 101–178.</mixed-citation></ref><ref id="B19"><mixed-citation xmlns:xlink="http://www.w3.org/1999/xlink" xlink:type="simple">Griffiths CL (1974) The <tp:taxon-name><tp:taxon-name-part taxon-name-part-type="order">Amphipoda</tp:taxon-name-part></tp:taxon-name> of Southern Africa. 4. The <tp:taxon-name><tp:taxon-name-part taxon-name-part-type="suborder">Gammaridea</tp:taxon-name-part></tp:taxon-name> and <tp:taxon-name><tp:taxon-name-part taxon-name-part-type="suborder">Caprellidea</tp:taxon-name-part></tp:taxon-name> of the Cape Province East of Cape Agulhas. Annals of the South African Museum 65: 251–336.</mixed-citation></ref><ref id="B18"><mixed-citation xmlns:xlink="http://www.w3.org/1999/xlink" xlink:type="simple">Goës AT (1866) <tp:taxon-name><tp:taxon-name-part taxon-name-part-type="subphylum">Crustacea</tp:taxon-name-part></tp:taxon-name> amphipoda maris Spetsbergiam alluentis cum speciebus aliis arcticis enumerat. Öfversigt af Kongelige Vetenskaps-Akademiens Förhandlingar 1865, 8: 517–536.</mixed-citation></ref><ref id="B2"><mixed-citation xmlns:xlink="http://www.w3.org/1999/xlink" xlink:type="simple">Andres HG (1985) Die <tp:taxon-name><tp:taxon-name-part taxon-name-part-type="suborder">Gammaridea</tp:taxon-name-part></tp:taxon-name> (<tp:taxon-name><tp:taxon-name-part taxon-name-part-type="subphylum">Crustacea</tp:taxon-name-part></tp:taxon-name>: <tp:taxon-name><tp:taxon-name-part taxon-name-part-type="order">Amphipoda</tp:taxon-name-part></tp:taxon-name>) der Deutschen Antarktis-Expeditionen 1975/76 und 1977/78. 4. <tp:taxon-name><tp:taxon-name-part taxon-name-part-type="family">Acanthonotozomatidae</tp:taxon-name-part></tp:taxon-name>, <tp:taxon-name><tp:taxon-name-part taxon-name-part-type="family">Paramphithoidae</tp:taxon-name-part></tp:taxon-name> und <tp:taxon-name><tp:taxon-name-part taxon-name-part-type="family">Stegocephalidae</tp:taxon-name-part></tp:taxon-name>. Mitteilungen aus dem Hamburgischen Zoologischen Museum und Institut 82: 119–153.</mixed-citation></ref><ref id="B22"><mixed-citation xmlns:xlink="http://www.w3.org/1999/xlink" xlink:type="simple">Havermans C, Seefeldt MA, Held CA (2018) Biodiversity survey of scavenging amphipods in a proposed marine protected area: The Filchner area in the Weddell Sea, Antarctica. Polar Biology 41(7): 1371–1390. <ext-link xlink:href="10.1007/s00300-018-2292-7" ext-link-type="doi" xlink:type="simple">https://doi.org/10.1007/s00300-018-2292-7</ext-link></mixed-citation></ref><ref id="B4"><mixed-citation xmlns:xlink="http://www.w3.org/1999/xlink" xlink:type="simple">Barnard JL (1962) South Atlantic abyssal amphipods collected by R.V. “Vema”. Abyssal <tp:taxon-name><tp:taxon-name-part taxon-name-part-type="subphylum">Crustacea</tp:taxon-name-part></tp:taxon-name>. Vema Research Series 1. Columbia University Press, New York, 1–78.</mixed-citation></ref></ref-list></tp:taxon-treatment>
